# Supplementary material for: Sexual and individual foraging segregation in Gentoo penguins Pygoscelis papua from the Southern Ocean during an abnormal winter
Source: PLoS One. 2017 Mar 31;12(3):e0174850. doi: 10.1371/journal.pone.0174850 (PMC5376302; doi:10.1371/journal.pone.0174850)
Supplement: S1 Dataset — (XLSX) [file pone.0174850.s001.xlsx]

## Sheet: Penguin and general diet data
			Bill					Diet sample			(stomach capacity)	Water in bird				Cephalopods				Fish		crustaceans					mass	total crust		Carrion	Debris and stones	Hooks	other mass	total others		total
Month	Date	Sample ID	Length (mm)	Depth (mm)	SEX	Height (cm)	Weight (g)	Mass (g)	Water used	n flushes	Water/flush	or sample	Solids (g)	oil+water (g)	% oil	mass	upr beaks	lwr beaks	%	mass	%	Themisto	Antarctomysis	krill	UNK F	Thysanoessa	rest of crust		%	mass				mass	%	%	Remarks
JUNE	2009-06-12	2	50.2	17.5	M	44.5	6150	3431.2	3525	3	1175	93.8	73.1	0	0	0			0	15.8	21.6142	57.3					0	57.3	78.3858					0	0	100	Themisto, fish bits (Pseudo. Georgianus) and small tones (not put into the diet numbers)
JUNE	2009-06-12	3	46	13.5	F	39	5450	2100	2600	3	866.667	500	71.2	0	0	0			0	23.9	33.5674	44.5					2.8	47.3	66.4326					0	0	100	Themisto, fish bits (L larseni and C gunnari) and various crustacea
JUNE	2009-06-14	4	44.4	15.3	F	42	6296.2	2331.2	2750	2	1375	418.8	245.6	0	0	0			0	1	0.407166	106.09	136.4	2.1				244.59	99.5888					0	0	99.9959	Antarctomysis+Themisto+ otoliths
JUNE	2009-06-14	5	47.4	16	F	39.7	5246.2	2331.2	2925	3	975	593.8	169.7	0	0	0			0	1.9	1.11962	143.3	24.5	0			0	167.8	98.8804					0	0	100	Themisto, Antarctomysis and fish
JUNE	2009-06-14	6	51.6	17.3	M	47.2	6946.2	2150	2650	2	1325	500	30.2	0	0	0.1			0.331126		0	30.1						30.1	99.6689					0	0	100	Themisto (old), possibly did not feed that day
JUNE	2009-06-14	7	50.4	15.1	F	42.5	5406.9	2881.2	3300	3	1100	418.8	199.2	0	0	0			0	1	0.502008	69.42	126.775	2				198.195	99.4955					0	0	99.9975	Antarctomysis+Themisto+ otoliths
JUNE	2009-06-14	8	48.5	15.2	F	43	4956.9	2331.2	2800	3	933.333	468.8	210.2	0	0	0			0	12.6	5.99429	195.7	1	0.2			0.7	197.6	94.0057					0	0	100	Themisto+Antarctomysis+krill+hyperiid+otoliths+Byblis (0,6 g)
JUNE	2009-06-14	9	52.7	16.9	M	44.7	6756.9	2000	3000	2	1500	1000	7.3	0	0				0	3.65	50	1.825		1.825				3.65	50					0	0	100	Fish, krill and Themisto residuals
JUNE	2009-06-15	12	50.1	17.4	M	42.3	6496.2	2081.4	2800	2	1400	718.6	4.4	0	0	0			0	0.5	11.3636	0.8					3.1	3.9	88.6364					0	0	100	Notocrangon? (kept)+ Themisto and fish bones
JUNE	2009-06-15	13	47.5	15.3	F	42.8	5086.6	2781.2	3250	3	1083.33	468.8	300.1	0	0	0			0	13.5	4.4985	264.1	5.1	15.9			1.5	286.6	95.5015					0	0	100	Themisto+Antarctomysis+fish+Eurythenes+krill
JUNE	2009-06-15	14	52.5	15.2	F	40	5786.6	3031.2	3400	3	1133.33	368.8	117.4	0	0	0			0	8.5	7.2402	101.7		2.8			2	106.5	90.7155				2.4	2.4	2.04429	100	check if weight of bird is ok; stones (2,4g); Themisto, fish and Eusiroides
																																		0
JULY	2009-07-19	15	48	16.8	F	43.2	5480	2981.2	3900	3	1300	918.8	116.8	0	0	1.1			0.941781	0.1	0.0856164	90.2714			9.12857	0.4	0.1	99.9	85.5308		15.7			15.7	13.4418	100	Themisto + unk F (themisto like), squid (Konda) and fish (Larseni) and others (Unk H thysanoessa), plus stones (15,7g)
JULY	2009-07-19	16	55.2	17.9	M	48	6980	2731.2	4350	3	1450	1618.8	117.9	0	0	0			0	113.6	96.3528	3.05455	0.1		1.14545			4.3	3.64716					0	0	100	Fish (complete; C gunnari) + Themisto + unk F (themisto like)
JULY	2009-07-19	17	47	14.4	F	42.5	5200	2081.2	2600	3	866.667	518.8	139.9		0	0			0	4.2	3.00214	76.2929		22	20.8071	4.7	2.9	126.7	90.5647		9			9	6.43317	100	Themisto + UNK F (themisto like) + krill + fish+ thysanoessa+Others (stones)
JULY	2009-07-21	20	50.8	15.2	F	42.8	4780	2281.2	3700	3	1233.33	1418.8	226	0	0	0			0	0	0	193.832	0.1	0.1	29.3684	0.6	2	226	100					0	0	100	Themisto+ Unk F + crustaceans (small quantities of krill, Antarctomysis, notocrangon, and unk)
JULY	2009-07-21	21	49.5	15.7	F	42.1	5700	3331.2	4000	3	1333.33	668.8	142.1	0	0	0			0	0.5	0.351865	96	0.1	0.8	40	1.6	2.4	140.9	99.1555				0.7	0.7	0.492611	100	Themisto+ Unk F + crustaceans (small quantities of krill, Antarctomysis, Byblis (2,3 g), and unk h (Thysanoessa), E frigida); others : stones e Sagitta
JULY	2009-07-21	22	50.2	16.1	F	42.7	5250	2381.2	3400	3	1133.33	1018.8	298	0	0	0			0	2.6	0.872483	96.6492	0.1		24.1623	1.9	163.388	286.2	96.0403		8		1.3	9.3	3.12081	100.034	Themisto+ Unk F + Byblis (3,2 g)+ Unk H (Thysanoessa), Unk J (orange:142,3 g ), Unk I (vibilia like; 16,7 g), fish , Antarctomysis, sagitta, E frigida, stones
JULY	2009-07-21	23	52.7	14.4	F	40.7	5550	3081.2	3600	3	1200	518.8	216.7	0	0	0			0	1.8	0.830641	145.514	0.2	1.5	56.786	4.5	1.5	210	96.9082		4.9			4.9	2.26119	100	Themisto+ Unk F+ fish +krill+thysanoessa+ Unk I, E frigida, Antarctomysis
JULY	2009-07-22	24	52.3	15.4	F	40	5180	1581.2	2000	2	1000	418.8	24.5	0	0	0			0	0	0	16.6347			4.26531		1.1	22	89.7959		2.5			2.5	10.2041	100	Themisto (digested) + UNK F, Byblis (0,7 g), UNK J and UNK K (new)
JULY	2009-07-22	25	51.3	15.6	M	42.5	5050	2681.2	3800	3	1266.67	1118.8	95	0	0	0			0	16.2	17.0526	49.1432		1	13.5568	2.9	2.2	68.8	72.4211		10			10	10.5263	100	Themisto+ Unk F + fish+notocrangon (1,5 g)+unk J (0,6 g)+ E frigida (0,1g)
JULY	2009-07-22	26	46	15.2	F	40.2	4350	2181.2	3000	3	1000	818.8	272.8	0	0	0			0	0.5	0.183284	254.8		0.7		12.1	3.9	271.5	99.5235				0.8	0.8	0.293255	100	Themisto+Unk F+krill+fish+byblis (1,5g), sagitta (0,8g), e frigida (0,1g) Unk H Thysanoessa, ntocrangon (2,3g)
JULY	2009-07-22	27	49.1	15.7	F	41.2	4900	2631.2	3250	3	1083.33	618.8	413.7	0	0	0			0	1.9	0.45927	186.39		1.5	67.1002	93.6184	62.49	411.098	99.3711		0.7			0.7	0.169205	99.9995	Themisto+UNk F+unk H+unk I (1,44g), Unk J (59,05 g)fish+byblis (1,5g), notocrangon (0,5g)
AUGUST	2009-08-24	29	57	17.4	M	44.5	7180	2831.2	4850	4	1212.5	2018.8	78.1	0	0	1.4			1.79257	75.5	96.6709		0.2	1				1.2	1.53649					0	0	100	Fish (C. Gunnari body+ kreff. Otoliths) + squid (slosarczykovia)+krill+antarctomysis
AUGUST	2009-08-24	30	53.3	18.3	M	45.5	6730	3181.2	5000	3	1666.67	1818.8	297.8	0	0	0			0	287.1	96.407							0	0		10.7			10.7	3.59302	100	Fish (Parachaenichthys georgianus ind.) +stones
AUGUST	2009-08-24	32	48.8	15.9	F	41.9	5600	1931.2	3000	2	1500	1068.8	75.2	0	0	0			0	1.7	2.26064	28.6462		0.9	11.2538		0.2	41	54.5213		32.5			32.5	43.2181	100	Themisto+fish+UNK F+Krill+Decapoda+Stones
AUGUST	2009-08-26	34	54.6	18.4	M	45.5	7500	2331.2	3000	3	1000	668.8	69.9	0	0	0			0	69.9	100							0	0					0	0	100	Fish (L larseni flesh)
AUGUST	2009-08-26	35	52.1	17	M	44.7	6150	2831.2	4200	3	1400	1368.8	14.6	0	0	0			0	1.2	8.21918	10.7		2	0.2		0.1	13	89.0411		0.4			0.4	2.73973	100	Stones+fish (no otoliths)+krill+UNK F+Themisto+euphausiidae
AUGUST	2009-08-27	36	50.2	16.9	M	43.2	6130	2581.2	4300	3	1433.33	1718.8	232.5	0	0	0.5			0.215054	194.1	83.4839			10.2			0.2	10.4	4.47312		27.5			27.5	11.828	100	Fish (mostly)+squid+krill+stones+notocrangon
AUGUST	2009-08-27	37	52.4	17.2	M	46	6900	2431.2	3500	2	1750	1068.8	137.5		0				0	137.5	100						0	0	0					0	0	100	Fish (L larseni?) no si kept
AUGUST	2009-08-27	38	54	18.1	M	46.8	7350	1731.2	2300	2	1150	568.8	5		0				0	5	100							0	0					0	0	100	L larseni bones plus unk A
AUGUST	2009-08-27	39	47.6	16.6	F	43	6380	1431.2	2000	1	2000	568.8	30.6		0				0	2	6.53595							0	0		28.6			28.6	93.4641	100	stones+fish (otoliths)
AUGUST	2009-08-27	40	48	15	F	41.5	4700	2581.2	3000	3	1000	418.8	178		0	0.6			0.337079	1.7	0.955056	112.835		28.1	30.0647	0.4	4.3	175.7	98.7079					0	0	100	Themisto+fish+UNK F+Krill+ E triachanta+byblis (3,4 g)+squid+notocrangon+thysanoessa
SEPTEMBER	2009-09-22	41	51.4	15.6	F	43.2	5130	1531.2	2700	3	900	1168.8	110	0	0	0			0	28	25.4545	0.1	67.4	9.5		0.1	0.2	77.3	70.2727		4.6		0.1	4.7	4.27273	100	Antarctomysis+fish+unk F+krill+1 sagitta
SEPTEMBER	2009-09-22	42	57.5	17.3	M	46.7	6850	2306.2	4000	2	2000	1693.8	161.7	0	0	0			0	160.7	99.3816	0.2			0.1			0.3	0.185529		0.7			0.7	0.4329	100	Fish+ (C gunnari)+Themisto+Unk F
SEPTEMBER	2009-09-22	43	60	18.1	M	45.5	7450	3531.2	3750	2	1875	218.8	167.2	0	0	0			0	149.5	89.4139						2.4	2.4	1.43541		15.3			15.3	9.15072	100	Fish+Notocrangon
SEPTEMBER	2009-09-22	47	51	15.9	F	42.8	4950	2281.2	3000	3	1000	718.8	69.5	0	0	0			0	0.1	0.143885	15.1		53.8	0.4	0.1		69.4	99.8561					0	0	100	Krill (in a mush)+Themisto+UNK F+fish residuals+Thysanoessa
SEPTEMBER	2009-09-23	48	48.1	16.4	F	43.4	6050	2031.2	3250	3	1083.33	1218.8	348.6	0	0				0	0	0			344.3		2.9	1.4	348.6	100					0	0	100	Krill (in good condition)+Unk J orange+Thysanoessa
SEPTEMBER	2009-09-23	49	47.5	15.2	F	42.5	5150	1781.2	3100	3	1033.33	1318.8	189.5	0	0				0	0	0			189.4	0.1			189.5	100					0	0	100	Krill (in good condition)+Unk F
SEPTEMBER	2009-09-23	50	46.5	15	F	41.7	4500	1331.2	3000	3	1000	1668.8	174.8	0	0				0	0.4	0.228833	119.816	2.3	20	5.48359	26.4	0.3	174.3	99.714				0.1	0.1	0.0572082	100	Themisto+krill+Unk F+Thysanoessa+UNK I vibilia+UNK J orange+Antarctomysis+fish+sagitta
SEPTEMBER	2009-09-23	52	49.6	15.9	F	40.5	5450	1731.2	2000	2	1000	268.8	64.9	0	0				0	0.1	0.154083	0.4		57.7			1.8	59.9	92.2958		4.9			4.9	7.55008	100	Krill (a bit mushy)+fish residuals+Themisto+notograngon
SEPTEMBER	2009-09-23	53	54.4	14.8	F	43.7	6150	2131.2	2100	2	1050	-31.2	73.4	0	0				0	0.1	0.13624			65.2				65.2	88.8283		8.1			8.1	11.0354	100	Krill (mushy)+fish residuals
SEPTEMBER	2009-09-23	54	51.4	16.1	M	45.3	5700	2181.2	3000	2	1500	818.8	49.4	0	0				0	2.9	5.87045			33.6		0.1	2.1	35.8	72.4696		10.7			10.7	21.6599	100	Krill (mushy)+fish+thysanoessa+notocrangon
SEPTEMBER	2009-09-24	55	57.5	18.1	M	43	7000	2831.2	4000	2	2000	1168.8	33.8	0	0				0	0.1	0.295858	0.1		20.7			4.5	25.3	74.8521		8.4			8.4	24.8521	100	Krill+notocrangon+fish residuals+themisto
Assumed EMPTY
JUNE	2009-06-12	1	49.1	16.6	M	46.5	5550	1531.2	2650	3	883.333	1118.8	0.1	0	0	0			0	0	0	0.1					0	0.1	100					0	0	100	Only 1 Themisto
JUNE	2009-06-15	10	55	16.4	M	42	6046.2	531.2	1400	1	1400	868.8	1.8	0	0	0			0	0	0	1.2					0.6	1.8	100					0	0		EMPTY (almost); yellow colour
JUNE	2009-06-15	11	51.3	16.4	M	41.7	6296.2	681.2	600	1	600	-81.2	0	0	0	0			0	0	0							0	0					0	0		EMPTY; green colour
JULY	2009-07-19	18	53.1	16.8	M	46	5850	EMPTY																				0	0					0	0	0
JULY	2009-07-19	19	47.9	16	F	42	4950	EMPTY																				0	0					0	0	0
AUGUST	2009-08-24	28	48.9	16.4	F	44	4680	1031.2	1150	1	1150	118.8	10.5	0	0	0			0	2.8	26.6667				0.1		0.1	0.2	1.90476		7.5			7.5	71.4286	100	EMPTY (almost); yellow colour and mostly stones but had c. Gunnari+ UNK F (themisto like)+decapod
AUGUST	2009-08-24	31	50.7	17	F	43.3	5650	1331.2	2200	2	1100	868.8	14.5	0	0	0			0	1	6.89655			0.2			13.3	13.5	93.1034					0	0	100	INC SAMPLE? Crustaceans (notocrangon)+fish otoliths+Krill
AUGUST	2009-08-26	33	52.7	18.6	M	46	7130	1300 (?)	1300	1	1300	#VALUE!	21.5	0	#VALUE!	0			0	6.7	31.1628	0					0	0	0		14.7		0.1	14.8	68.8372	100	EMPTY (almost); Fish otoliths+stones+3 stomach worms
SEPTEMBER	2009-09-22	44	52.4	17	M	44.5	6750	1531.2	3500	3	1166.67	1968.8	1.8	0	0	0			0	1.8	100							0	0					0	0	100	EMPTY (almost); Fish tail (not kept)
SEPTEMBER	2009-09-22	45	51.3	16.5	M	43.3	6000	1131.2	1500	1	1500	368.8	10	0	0	0			0	0	0	0.1	0.5	0.6			1.1	2.3	23		7.7			7.7	77	100	EMPTY (almost); green colour (still fresh residual items (krill+Unk J orange+notocrangon+Antarctocmysis+Themisto
SEPTEMBER	2009-09-22	46	53	15.3	M	45.2	6150	2081.2	3700	3	1233.33	1618.8	10.6	0	0	0			0	10.5	99.0566					0.1		0.1	0.943396					0	0	100	EMPTY (almost): yellow/transparent colour Fish residuals (no id) plus thysanoessa
SEPTEMBER	2009-09-23	51	50.3	15.2	F	43.2	4350	731.2	1000	1	1000	268.8	5	0	0				0		0							0	0		5			5	100	100	EMPTY

## Sheet: Squid
Month	Date	Sample ID	Predator sex	upper	lower	Squid species	LRL (mm)	Ln(LRL)	Ln (W)	Mass (g)	Mantle Length (mm)	With flesh?
JUNE	2009-06-14	6	M	1		Kondakovia longimana						FRESH
JULY	2009-07-19	15	F	1	1	Kondakovia longimana	1.1			2.47211	18.7018	FRESH
AUGUST	2009-08-24	29	M	1	1	Slosarczykovia circumantarctica	1	0	0.55	1.73325	36.49	FRESH
AUGUST	2009-08-27	36	F	1	1	Slosarczykovia circumantarctica	1.8	0.587787	1.37878	3.97005	52.634	FRESH
AUGUST	2009-08-27	40	F	2	2	Slosarczykovia circumantarctica	0.7	-0.356675	0.0470883	1.04821	30.436	FRESH
AUGUST	2009-08-27	40	F	2	2	Slosarczykovia circumantarctica	0.7	-0.356675	0.0470883	1.04821	30.436	FRESH

## Sheet: Fish
		Month	Date	Sample ID	Sex	total otoliths	ind	Fish species	Otolith 1	Otolith 2	AVG OL (mm)	TL (mm)	Mass (g)	from cranium?
	2	JUNE	2009-06-12	3	F	13	7	Champsocephalus gunnari	1		1	125.46	9.61137	yes
	3	JUNE	2009-06-12	3	F	13	7	Champsocephalus gunnari	1	1	1	125.46	9.61137	yes
	7	JUNE	2009-06-12	3	F	13	7	Champsocephalus gunnari	1.1	1.1	1.1	137.35	13.0172	yes
	11	JUNE	2009-06-15	14	F	5	3	Champsocephalus gunnari	1	1	1	125.46	9.61137	yes
	12	JUNE	2009-06-15	14	F	5	3	Champsocephalus gunnari	1.9	1.9	1.9	230.845	74.1171	yes
	13	JUNE	2009-06-15	14	F	5	3	Champsocephalus gunnari	1.4		1.4	172.714	28.0438	no but fresh
	15	JUNE	2009-06-15	13	F	65	33	Champsocephalus gunnari	1.2	1.2	1.2	149.186	17.1704	yes
	18	JUNE	2009-06-15	13	F	65	33	Champsocephalus gunnari	1	1	1	125.46	9.61137	yes
	21	JUNE	2009-06-15	13	F	65	33	Champsocephalus gunnari	1	1	1	125.46	9.61137	yes
	22	JUNE	2009-06-15	13	F	65	33	Champsocephalus gunnari	1	1	1	125.46	9.61137	yes
	27	JUNE	2009-06-15	13	F	65	33	Champsocephalus gunnari	1.1	1.1	1.1	137.35	13.0172	yes
	29	JUNE	2009-06-15	13	F	65	33	Champsocephalus gunnari	1	1	1	125.46	9.61137	yes
	31	JUNE	2009-06-15	13	F	65	33	Champsocephalus gunnari	1.1	1.1	1.1	137.35	13.0172	yes
	33	JUNE	2009-06-15	13	F	65	33	Champsocephalus gunnari	1.1	1.1	1.1	137.35	13.0172	yes
	34	JUNE	2009-06-15	13	F	65	33	Champsocephalus gunnari	1	1	1	125.46	9.61137	yes
	40	JUNE	2009-06-15	13	F	65	33	Champsocephalus gunnari	1.3	1.3	1.3	160.972	22.1518	no but fresh
	49	JUNE	2009-06-14	5	F	7	4	Champsocephalus gunnari	0.8		0.8	101.494	4.72464	yes
	50	JUNE	2009-06-14	5	F	7	4	Champsocephalus gunnari	1.1	1.1	1.1	137.35	13.0172	no but fresh
	51	JUNE	2009-06-14	5	F	7	4	Champsocephalus gunnari	1.1	1.1	1.1	137.35	13.0172	no but fresh
	52	JUNE	2009-06-14	5	F	7	4	Champsocephalus gunnari	1	1	1	125.46	9.61137	no but fresh
	60	JUNE	2009-06-14	4	F	2	1	Champsocephalus gunnari	1.2	1.2	1.2	149.186	17.1704	not but fresh
	64	JUNE	2009-06-14	7	F	4	2	Champsocephalus gunnari	1	1	1	125.46	9.61137	not but fresh
	65	JUNE	2009-06-14	7	F	4	2	Champsocephalus gunnari	1	1	1	125.46	9.61137	not but fresh
	85	JUNE	2009-06-14	8	F	7	4	Champsocephalus gunnari	0.7	0.7	0.7	89.4022	3.08894	not but fresh
	86	JUNE	2009-06-14	8	F	7	4	Champsocephalus gunnari	0.9	0.9	0.9	113.51	6.87325	not but fresh
	87	JUNE	2009-06-14	8	F	7	4	Champsocephalus gunnari	0.9	0.9	0.9	113.51	6.87325	not but fresh
	88	JUNE	2009-06-14	8	F	7	4	Champsocephalus gunnari	1.9		1.9	230.845	74.1171	not but fresh
	203	AUGUST	2009-08-24	32	F	4	4	Champsocephalus gunnari	0.9		0.9	113.51	6.87325
	204	AUGUST	2009-08-24	32	F	4	4	Champsocephalus gunnari	1.2		1.2	149.186	17.1704
	205	AUGUST	2009-08-24	32	F	4	4	Champsocephalus gunnari	1.3		1.3	160.972	22.1518
	263	AUGUST	2009-08-27	39	F	32	17	Champsocephalus gunnari	1.2	1.2	1.2	149.186	17.1704
	264	AUGUST	2009-08-27	39	F	32	17	Champsocephalus gunnari	1.2	1.2	1.2	149.186	17.1704
	265	AUGUST	2009-08-27	39	F	32	17	Champsocephalus gunnari	1		1	125.46	9.61137
	307	SEPTEMBER	2009-09-22	41	F	72	38	Champsocephalus gunnari	1.2	1.2	1.2	149.186	17.1704	FROM CRANEA
	308	SEPTEMBER	2009-09-22	41	F	72	38	Champsocephalus gunnari	1.2		1.2	149.186	17.1704	FROM CRANEA
	309	SEPTEMBER	2009-09-22	41	F	72	38	Champsocephalus gunnari	1.2	1.2	1.2	149.186	17.1704	FROM CRANEA
	310	SEPTEMBER	2009-09-22	41	F	72	38	Champsocephalus gunnari	1.2	1.2	1.2	149.186	17.1704	FROM CRANEA
	311	SEPTEMBER	2009-09-22	41	F	72	38	Champsocephalus gunnari	1.4	1.4	1.4	172.714	28.0438	FROM CRANEA
	312	SEPTEMBER	2009-09-22	41	F	72	38	Champsocephalus gunnari	1.5		1.5	184.413	34.9298
	313	SEPTEMBER	2009-09-22	41	F	72	38	Champsocephalus gunnari	1.4	1.4	1.4	172.714	28.0438
	314	SEPTEMBER	2009-09-22	41	F	72	38	Champsocephalus gunnari	1.4	1.4	1.4	172.714	28.0438
	375	SEPTEMBER	2009-09-23	52	F	6	5	Champsocephalus gunnari	1.1		1.1	137.35	13.0172
	376	SEPTEMBER	2009-09-23	52	F	6	5	Champsocephalus gunnari	1	1	1	125.46	9.61137
	379	SEPTEMBER	2009-09-23	53	F	5	4	Champsocephalus gunnari	1.1	1.1	1.1	137.35	13.0172
	127	JULY	2009-07-19	16	M	2	1	Champsocephalus gunnari	3.1	3	3.05	361.901	334.248	FRESH (just fallen from crania)
	184	AUGUST	2009-08-24	29	M	2	2	Champsocephalus gunnari						no otoliths but body easy identifable as c. Gunnari (approx 29 cm TL)
	316	SEPTEMBER	2009-09-22	42	M	4	4	Champsocephalus gunnari	3.4	3.4	3.4	401.246	472.299	FROM CRANEA (1 complete ind.)
	413	SEPTEMBER	2009-09-24	55	M	53	27	Champsocephalus gunnari	1.1	1.1	1.1	137.35	13.0172
	414	SEPTEMBER	2009-09-24	55	M	53	27	Champsocephalus gunnari	1.2	1.2	1.2	149.186	17.1704
	415	SEPTEMBER	2009-09-24	55	M	53	27	Champsocephalus gunnari	0.9	0.9	0.9	113.51	6.87325
	416	SEPTEMBER	2009-09-24	55	M	53	27	Champsocephalus gunnari	1	1	1	125.46	9.61137
	417	SEPTEMBER	2009-09-24	55	M	53	27	Champsocephalus gunnari	0.9		0.9	113.51	6.87325
	418	SEPTEMBER	2009-09-24	55	M	53	27	Champsocephalus gunnari	1.1	1.1	1.1	137.35	13.0172
	419	SEPTEMBER	2009-09-24	55	M	53	27	Champsocephalus gunnari	1.1	1.1	1.1	137.35	13.0172
	420	SEPTEMBER	2009-09-24	55	M	53	27	Champsocephalus gunnari	1.1	1.1	1.1	137.35	13.0172
	421	SEPTEMBER	2009-09-24	55	M	53	27	Champsocephalus gunnari	1.2	1.2	1.2	149.186	17.1704
	422	SEPTEMBER	2009-09-24	55	M	53	27	Champsocephalus gunnari	0.9	0.9	0.9	113.51	6.87325
	423	SEPTEMBER	2009-09-24	55	M	53	27	Champsocephalus gunnari	0.9	0.9	0.9	113.51	6.87325
	240	AUGUST	2009-08-27	36	F	53	27	Gobiotothen gibberifrons	6.8	6.8	6.8	285.503	199.429	no but fresh
	317	SEPTEMBER	2009-09-22	42	M	4	4	Gobiotothen gibberifrons	8	8	8	351.524	401.132
	206	AUGUST	2009-08-24	32	F	4	4	Gymnoscopelus braueri	0.8		0.8	28.8594	0.272145
	260	AUGUST	2009-08-27	39	F	32	17	Gymnoscopelus braueri	0.6	0.6	0.6	17.2378	0.145747
	269	AUGUST	2009-08-27	40	F	17	9	Gymnoscopelus braueri	0.8	0.8	0.8	28.8594	0.272145
	270	AUGUST	2009-08-27	40	F	17	9	Gymnoscopelus braueri	0.4	0.4	0.4	5.6162	0.0780549
	271	AUGUST	2009-08-27	40	F	17	9	Gymnoscopelus braueri	0.6	0.6	0.6	17.2378	0.145747
	272	AUGUST	2009-08-27	40	F	17	9	Gymnoscopelus braueri	0.8	0.8	0.8	28.8594	0.272145
	273	AUGUST	2009-08-27	40	F	17	9	Gymnoscopelus braueri	0.8	0.8	0.8	28.8594	0.272145
	274	AUGUST	2009-08-27	40	F	17	9	Gymnoscopelus braueri	0.9	0.9	0.9	34.6702	0.371878
	275	AUGUST	2009-08-27	40	F	17	9	Gymnoscopelus braueri	0.4	0.4	0.4	5.6162	0.0780549	FROM CRANEA
	185	AUGUST	2009-08-27	36	F	53	27	Gymnoscopelus braueri	1.3	1.3	1.3	57.9134	1.29658	no but fresh
	195	AUGUST	2009-08-27	36	F	53	27	Gymnoscopelus braueri	1	1	1	40.481	0.508159
	196	AUGUST	2009-08-24	29	M	2	2	Gymnoscopelus braueri	0.4	0.4	0.4	5.6162	0.0780549
	138	JULY	2009-07-19	17	F	31	17	Gymnoscopelus braueri	1.5		1.5	69.535	2.42103	changed from E antarctica
	139	JULY	2009-07-19	17	F	31	17	Gymnoscopelus braueri	0.8	0.8	0.8	28.8594	0.272145
	140	JULY	2009-07-19	17	F	31	17	Gymnoscopelus braueri						eroded (2)
	141	JULY	2009-07-19	17	F	31	17	Gymnoscopelus braueri	0.8	0.8	0.8	28.8594	0.272145	yes
	142	JULY	2009-07-19	17	F	31	17	Gymnoscopelus braueri	0.9		0.9	34.6702	0.371878
	143	JULY	2009-07-19	17	F	31	17	Gymnoscopelus braueri	0.8	0.8	0.8	28.8594	0.272145	yes
	144	JULY	2009-07-19	17	F	31	17	Gymnoscopelus braueri	1.1	1.1	1.1	46.2918	0.694384	yes
	145	JULY	2009-07-19	17	F	31	17	Gymnoscopelus braueri	0.8	0.8	0.8	28.8594	0.272145	yes
	147	JULY	2009-07-21	21	F	6	3	Gymnoscopelus braueri	0.5	0.5	0.5	11.427	0.10666	yes
	148	JULY	2009-07-21	21	F	6	3	Gymnoscopelus braueri	0.6	0.5	0.55	14.3324	0.124681	yes
	149	JULY	2009-07-21	21	F	6	3	Gymnoscopelus braueri	0.4	0.4	0.4	5.6162	0.0780549	yes
	151	JULY	2009-07-21	22	F	8	4	Gymnoscopelus braueri	0.5	0.5	0.5	11.427	0.10666	yes
	152	JULY	2009-07-21	22	F	8	4	Gymnoscopelus braueri	0.6	0.6	0.6	17.2378	0.145747	yes
	153	JULY	2009-07-21	22	F	8	4	Gymnoscopelus braueri	0.8	0.8	0.8	28.8594	0.272145	yes
	156	JULY	2009-07-21	23	F	6	4	Gymnoscopelus braueri	0.5	0.5	0.5	11.427	0.10666	yes
	157	JULY	2009-07-21	23	F	6	4	Gymnoscopelus braueri	0.4		0.4	5.6162	0.0780549
	171	JULY	2009-07-22	25	F	21	12	Gymnoscopelus braueri	0.5	0.5	0.5	11.427	0.10666
	172	JULY	2009-07-22	25	F	21	12	Gymnoscopelus braueri						eroded (1)
	180	JULY	2009-07-22	27	F	8	5	Gymnoscopelus braueri	0.5		0.5	11.427	0.10666
	4	JUNE	2009-06-12	3	F	13	7	Gymnoscopelus braueri	0.6	0.6	0.6	17.2378	0.145747	yes
	5	JUNE	2009-06-12	3	F	13	7	Gymnoscopelus braueri	0.4	0.4	0.4	5.6162	0.0780549	yes
	6	JUNE	2009-06-12	3	F	13	7	Gymnoscopelus braueri	0.7	0.7	0.7	23.0486	0.199159	yes
	61	JUNE	2009-06-14	4	F	4	2	Gymnoscopelus braueri	0.8	0.8	0.8	28.8594	0.272145	not but fresh
	62	JUNE	2009-06-14	4	F	4	2	Gymnoscopelus braueri	0.9	0.9	0.9	34.6702	0.371878	not but fresh
	53	JUNE	2009-06-14	5	F	10	5	Gymnoscopelus braueri	0.5	0.5	0.5	11.427	0.10666	no but fresh
	54	JUNE	2009-06-14	5	F	10	5	Gymnoscopelus braueri	0.9	0.9	0.9	34.6702	0.371878	no but fresh
	55	JUNE	2009-06-14	5	F	10	5	Gymnoscopelus braueri	0.9	0.9	0.9	34.6702	0.371878	no but fresh
	56	JUNE	2009-06-14	5	F	10	5	Gymnoscopelus braueri	1	1	1	40.481	0.508159	no but fresh
	57	JUNE	2009-06-14	5	F	10	5	Gymnoscopelus braueri	0.7	0.7	0.7	23.0486	0.199159	no but fresh
	68	JUNE	2009-06-14	7	F	2	1	Gymnoscopelus braueri	0.7	0.7	0.7	23.0486	0.199159	not but fresh
	69	JUNE	2009-06-14	7	F	30	15	Gymnoscopelus braueri	0.4	0.4	0.4	5.6162	0.0780549	not but fresh
	70	JUNE	2009-06-14	7	F	30	15	Gymnoscopelus braueri	0.9	0.9	0.9	34.6702	0.371878	not but fresh
	71	JUNE	2009-06-14	7	F	30	15	Gymnoscopelus braueri	0.8	0.8	0.8	28.8594	0.272145	not but fresh
	72	JUNE	2009-06-14	7	F	30	15	Gymnoscopelus braueri	0.7	0.7	0.7	23.0486	0.199159	not but fresh
	73	JUNE	2009-06-14	7	F	30	15	Gymnoscopelus braueri	0.5	0.5	0.5	11.427	0.10666	not but fresh
	74	JUNE	2009-06-14	7	F	30	15	Gymnoscopelus braueri	0.8	0.8	0.8	28.8594	0.272145	not but fresh
	75	JUNE	2009-06-14	7	F	30	15	Gymnoscopelus braueri	0.9	0.9	0.9	34.6702	0.371878	not but fresh
	76	JUNE	2009-06-14	7	F	30	15	Gymnoscopelus braueri	0.5	0.5	0.5	11.427	0.10666	not but fresh
	77	JUNE	2009-06-14	7	F	30	15	Gymnoscopelus braueri	0.6	0.6	0.6	17.2378	0.145747	not but fresh
	78	JUNE	2009-06-14	7	F	30	15	Gymnoscopelus braueri	0.8	0.8	0.8	28.8594	0.272145	not but fresh
	79	JUNE	2009-06-14	7	F	30	15	Gymnoscopelus braueri	0.8	0.8	0.8	28.8594	0.272145	not but fresh
	80	JUNE	2009-06-14	7	F	30	15	Gymnoscopelus braueri	0.9	0.9	0.9	34.6702	0.371878	not but fresh
	81	JUNE	2009-06-14	7	F	30	15	Gymnoscopelus braueri	0.8	0.8	0.8	28.8594	0.272145	not but fresh
	82	JUNE	2009-06-14	7	F	30	15	Gymnoscopelus braueri	0.9	0.9	0.9	34.6702	0.371878	not but fresh
	83	JUNE	2009-06-14	7	F	30	15	Gymnoscopelus braueri	0.7	0.7	0.7	23.0486	0.199159	not but fresh
	89	JUNE	2009-06-14	8	F	66	33	Gymnoscopelus braueri	0.7	0.7	0.7	23.0486	0.199159	yes
	90	JUNE	2009-06-14	8	F	66	33	Gymnoscopelus braueri	0.9	0.9	0.9	34.6702	0.371878	yes
	91	JUNE	2009-06-14	8	F	66	33	Gymnoscopelus braueri	0.6	0.6	0.6	17.2378	0.145747	yes
	92	JUNE	2009-06-14	8	F	66	33	Gymnoscopelus braueri	0.8	0.8	0.8	28.8594	0.272145	no but fresh
	93	JUNE	2009-06-14	8	F	66	33	Gymnoscopelus braueri	0.9	0.9	0.9	34.6702	0.371878	no but fresh
	94	JUNE	2009-06-14	8	F	66	33	Gymnoscopelus braueri	0.8	0.8	0.8	28.8594	0.272145	no but fresh
	95	JUNE	2009-06-14	8	F	66	33	Gymnoscopelus braueri	0.7	0.7	0.7	23.0486	0.199159	no but fresh
	96	JUNE	2009-06-14	8	F	66	33	Gymnoscopelus braueri	0.9	0.9	0.9	34.6702	0.371878	no but fresh
	97	JUNE	2009-06-14	8	F	66	33	Gymnoscopelus braueri	0.7	0.7	0.7	23.0486	0.199159	no but fresh
	98	JUNE	2009-06-14	8	F	66	33	Gymnoscopelus braueri	0.7	0.7	0.7	23.0486	0.199159	no but fresh
	99	JUNE	2009-06-14	8	F	66	33	Gymnoscopelus braueri	0.6	0.6	0.6	17.2378	0.145747	no but fresh
	100	JUNE	2009-06-14	8	F	66	33	Gymnoscopelus braueri	0.6	0.6	0.6	17.2378	0.145747	no but fresh
	101	JUNE	2009-06-14	8	F	66	33	Gymnoscopelus braueri	0.7	0.7	0.7	23.0486	0.199159	no but fresh
	102	JUNE	2009-06-14	8	F	66	33	Gymnoscopelus braueri	0.7	0.7	0.7	23.0486	0.199159	no but fresh
	103	JUNE	2009-06-14	8	F	66	33	Gymnoscopelus braueri	0.7	0.7	0.7	23.0486	0.199159	no but fresh
	104	JUNE	2009-06-14	8	F	66	33	Gymnoscopelus braueri	0.7	0.7	0.7	23.0486	0.199159	no but fresh
	105	JUNE	2009-06-14	8	F	66	33	Gymnoscopelus braueri	0.7	0.7	0.7	23.0486	0.199159	no but fresh
	106	JUNE	2009-06-14	8	F	66	33	Gymnoscopelus braueri	0.7	0.7	0.7	23.0486	0.199159	no but fresh
	107	JUNE	2009-06-14	8	F	66	33	Gymnoscopelus braueri	0.6	0.6	0.6	17.2378	0.145747	no but fresh
	108	JUNE	2009-06-14	8	F	66	33	Gymnoscopelus braueri	0.6	0.6	0.6	17.2378	0.145747	no but fresh
	109	JUNE	2009-06-14	8	F	66	33	Gymnoscopelus braueri	0.5	0.5	0.5	11.427	0.10666	no but fresh
	110	JUNE	2009-06-14	8	F	66	33	Gymnoscopelus braueri	0.5	0.5	0.5	11.427	0.10666	no but fresh
	111	JUNE	2009-06-14	8	F	66	33	Gymnoscopelus braueri	0.7	0.7	0.7	23.0486	0.199159	no but fresh
	112	JUNE	2009-06-14	8	F	66	33	Gymnoscopelus braueri	0.6	0.6	0.6	17.2378	0.145747	no but fresh
	113	JUNE	2009-06-14	8	F	66	33	Gymnoscopelus braueri	0.8	0.8	0.8	28.8594	0.272145	no but fresh
	114	JUNE	2009-06-14	8	F	66	33	Gymnoscopelus braueri	0.7	0.7	0.7	23.0486	0.199159	no but fresh
	115	JUNE	2009-06-14	8	F	66	33	Gymnoscopelus braueri	0.5	0.5	0.5	11.427	0.10666	no but fresh
	116	JUNE	2009-06-14	8	F	66	33	Gymnoscopelus braueri	0.5	0.5	0.5	11.427	0.10666	no but fresh
	117	JUNE	2009-06-14	8	F	66	33	Gymnoscopelus braueri	0.7	0.7	0.7	23.0486	0.199159	no but fresh
	118	JUNE	2009-06-14	8	F	66	33	Gymnoscopelus braueri	0.6	0.6	0.6	17.2378	0.145747	no but fresh
	119	JUNE	2009-06-14	8	F	66	33	Gymnoscopelus braueri	0.4	0.4	0.4	5.6162	0.0780549	no but fresh
	120	JUNE	2009-06-14	8	F	66	33	Gymnoscopelus braueri	0.8	0.8	0.8	28.8594	0.272145	no but fresh
	121	JUNE	2009-06-14	8	F	66	33	Gymnoscopelus braueri	0.5	0.5	0.5	11.427	0.10666	no but fresh
	41	JUNE	2009-06-15	13	F	65	33	Gymnoscopelus braueri	0.8		0.8	28.8594	0.272145	no but fresh
	42	JUNE	2009-06-15	13	F	65	33	Gymnoscopelus braueri	0.8	0.8	0.8	28.8594	0.272145	yes
	43	JUNE	2009-06-15	13	F	65	33	Gymnoscopelus braueri	0.9	0.9	0.9	34.6702	0.371878	yes
	16	JUNE	2009-06-15	13	F	65	33	Gymnoscopelus braueri	0.8	0.8	0.8	28.8594	0.272145	yes
	17	JUNE	2009-06-15	13	F	65	33	Gymnoscopelus braueri	0.9	0.9	0.9	34.6702	0.371878	yes
	19	JUNE	2009-06-15	13	F	65	33	Gymnoscopelus braueri	0.8	0.8	0.8	28.8594	0.272145	yes
	20	JUNE	2009-06-15	13	F	65	33	Gymnoscopelus braueri	0.9	0.9	0.9	34.6702	0.371878	yes
	23	JUNE	2009-06-15	13	F	65	33	Gymnoscopelus braueri	0.7	0.7	0.7	23.0486	0.199159	yes
	24	JUNE	2009-06-15	13	F	65	33	Gymnoscopelus braueri	0.8	0.8	0.8	28.8594	0.272145	yes
	25	JUNE	2009-06-15	13	F	65	33	Gymnoscopelus braueri	0.9	0.9	0.9	34.6702	0.371878	yes
	26	JUNE	2009-06-15	13	F	65	33	Gymnoscopelus braueri	0.6	0.6	0.6	17.2378	0.145747	yes
	28	JUNE	2009-06-15	13	F	65	33	Gymnoscopelus braueri	0.9	0.9	0.9	34.6702	0.371878	yes
	30	JUNE	2009-06-15	13	F	65	33	Gymnoscopelus braueri	0.8	0.8	0.8	28.8594	0.272145	yes
	32	JUNE	2009-06-15	13	F	65	33	Gymnoscopelus braueri	0.8	0.8	0.8	28.8594	0.272145	yes
	35	JUNE	2009-06-15	13	F	65	33	Gymnoscopelus braueri	0.8	0.8	0.8	28.8594	0.272145	yes
	36	JUNE	2009-06-15	13	F	65	33	Gymnoscopelus braueri	0.8	0.8	0.8	28.8594	0.272145	yes
	37	JUNE	2009-06-15	13	F	65	33	Gymnoscopelus braueri	0.9	0.9	0.9	34.6702	0.371878	no but fresh
	38	JUNE	2009-06-15	13	F	65	33	Gymnoscopelus braueri	0.7	0.7	0.7	23.0486	0.199159	no but fresh
	39	JUNE	2009-06-15	13	F	65	33	Gymnoscopelus braueri	0.5	0.5	0.5	11.427	0.10666	no but fresh
	277	SEPTEMBER	2009-09-22	41	F	72	38	Gymnoscopelus braueri	0.7	0.7	0.7	23.0486	0.199159	FROM CRANEA
	278	SEPTEMBER	2009-09-22	41	F	72	38	Gymnoscopelus braueri	1.1	1.1	1.1	46.2918	0.694384	FROM CRANEA
	279	SEPTEMBER	2009-09-22	41	F	72	38	Gymnoscopelus braueri	1		1	40.481	0.508159	FROM CRANEA
	280	SEPTEMBER	2009-09-22	41	F	72	38	Gymnoscopelus braueri	0.9	0.9	0.9	34.6702	0.371878	FROM CRANEA
	281	SEPTEMBER	2009-09-22	41	F	72	38	Gymnoscopelus braueri	0.9	0.9	0.9	34.6702	0.371878	FROM CRANEA
	282	SEPTEMBER	2009-09-22	41	F	72	38	Gymnoscopelus braueri	1.1	1.1	1.1	46.2918	0.694384	FROM CRANEA
	283	SEPTEMBER	2009-09-22	41	F	72	38	Gymnoscopelus braueri	0.9	0.9	0.9	34.6702	0.371878	FROM CRANEA
	284	SEPTEMBER	2009-09-22	41	F	72	38	Gymnoscopelus braueri	0.8	0.8	0.8	28.8594	0.272145	FROM CRANEA
	285	SEPTEMBER	2009-09-22	41	F	72	38	Gymnoscopelus braueri	0.5	0.5	0.5	11.427	0.10666	FROM CRANEA
	286	SEPTEMBER	2009-09-22	41	F	72	38	Gymnoscopelus braueri	1	1	1	40.481	0.508159	FROM CRANEA
	287	SEPTEMBER	2009-09-22	41	F	72	38	Gymnoscopelus braueri	0.9	0.9	0.9	34.6702	0.371878	FROM CRANEA
	288	SEPTEMBER	2009-09-22	41	F	72	38	Gymnoscopelus braueri	1	1	1	40.481	0.508159	FROM CRANEA
	289	SEPTEMBER	2009-09-22	41	F	72	38	Gymnoscopelus braueri	0.9	0.9	0.9	34.6702	0.371878	FROM CRANEA
	290	SEPTEMBER	2009-09-22	41	F	72	38	Gymnoscopelus braueri	1	1	1	40.481	0.508159	FROM CRANEA
	291	SEPTEMBER	2009-09-22	41	F	72	38	Gymnoscopelus braueri	1	1	1	40.481	0.508159	FROM CRANEA
	292	SEPTEMBER	2009-09-22	41	F	72	38	Gymnoscopelus braueri	1	1	1	40.481	0.508159	FROM CRANEA
	293	SEPTEMBER	2009-09-22	41	F	72	38	Gymnoscopelus braueri	1	1	1	40.481	0.508159	FROM CRANEA
	294	SEPTEMBER	2009-09-22	41	F	72	38	Gymnoscopelus braueri	1	1	1	40.481	0.508159	FROM CRANEA
	295	SEPTEMBER	2009-09-22	41	F	72	38	Gymnoscopelus braueri	0.9	0.9	0.9	34.6702	0.371878	FROM CRANEA
	296	SEPTEMBER	2009-09-22	41	F	72	38	Gymnoscopelus braueri	1	1	1	40.481	0.508159	FROM CRANEA
	297	SEPTEMBER	2009-09-22	41	F	72	38	Gymnoscopelus braueri	0.9	0.9	0.9	34.6702	0.371878
	298	SEPTEMBER	2009-09-22	41	F	72	38	Gymnoscopelus braueri	0.7		0.7	23.0486	0.199159
	299	SEPTEMBER	2009-09-22	41	F	72	38	Gymnoscopelus braueri	1	1	1	40.481	0.508159
	300	SEPTEMBER	2009-09-22	41	F	72	38	Gymnoscopelus braueri	0.9	0.9	0.9	34.6702	0.371878
	301	SEPTEMBER	2009-09-22	41	F	72	38	Gymnoscopelus braueri	1.1	1.1	1.1	46.2918	0.694384
	302	SEPTEMBER	2009-09-22	41	F	72	38	Gymnoscopelus braueri	1.1	1.1	1.1	46.2918	0.694384
	303	SEPTEMBER	2009-09-22	41	F	72	38	Gymnoscopelus braueri	0.9	0.9	0.9	34.6702	0.371878
	304	SEPTEMBER	2009-09-22	41	F	72	38	Gymnoscopelus braueri	1	1	1	40.481	0.508159
	305	SEPTEMBER	2009-09-22	41	F	72	38	Gymnoscopelus braueri	0.9	0.9	0.9	34.6702	0.371878
	306	SEPTEMBER	2009-09-22	41	F	72	38	Gymnoscopelus braueri	1.1	1.1	1.1	46.2918	0.694384
	373	SEPTEMBER	2009-09-23	52	F	6	5	Gymnoscopelus braueri	1		1	40.481	0.508159
	361	SEPTEMBER	2009-09-23	53	F	5	4	Gymnoscopelus braueri	0.8		0.8	28.8594	0.272145
	380	SEPTEMBER	2009-09-22	43	M	80	77	Gymnoscopelus braueri	1.3	1.3	1.3	57.9134	1.29658
	216	AUGUST	2009-08-27	36	F	53	27	Lepidonotothen larseni	2.3	2.3	2.3	89.1922	6.19583
	217	AUGUST	2009-08-27	36	F	53	27	Lepidonotothen larseni	3.6	3.6	3.6	132.892	21.099
	218	AUGUST	2009-08-27	36	F	53	27	Lepidonotothen larseni	2.5	2.5	2.5	96.0629	7.78287
	219	AUGUST	2009-08-27	36	F	53	27	Lepidonotothen larseni	2.4	2.4	2.4	92.6354	6.96068
	220	AUGUST	2009-08-27	36	F	53	27	Lepidonotothen larseni	2.6	2.6	2.6	99.4753	8.66415
	221	AUGUST	2009-08-27	36	F	53	27	Lepidonotothen larseni	2.7	2.7	2.7	102.873	9.60624
	222	AUGUST	2009-08-27	36	F	53	27	Lepidonotothen larseni	4.7	4.7	4.7	168.483	43.7483
	223	AUGUST	2009-08-27	36	F	53	27	Lepidonotothen larseni	2.7		2.7	102.873	9.60624
	224	AUGUST	2009-08-27	36	F	53	27	Lepidonotothen larseni	3.4	3.4	3.4	126.301	18.0455
	225	AUGUST	2009-08-27	36	F	53	27	Lepidonotothen larseni	3.8	3.8	3.8	139.443	24.4614
	226	AUGUST	2009-08-27	36	F	53	27	Lepidonotothen larseni	3.8	3.8	3.8	139.443	24.4614
	227	AUGUST	2009-08-27	36	F	53	27	Lepidonotothen larseni	4	4	4	145.956	28.1454	FROM CRANEA (1)
	228	AUGUST	2009-08-27	36	F	53	27	Lepidonotothen larseni	3.2	3.2	3.2	119.666	15.2883	FROM CRANEA
	229	AUGUST	2009-08-27	36	F	53	27	Lepidonotothen larseni	3.5	3.5	3.5	129.601	19.5344	FROM CRANEA
	230	AUGUST	2009-08-27	36	F	53	27	Lepidonotothen larseni	2.7	2.7	2.7	102.873	9.60624	FROM CRANEA
	231	AUGUST	2009-08-27	36	F	53	27	Lepidonotothen larseni	4	4	4	145.956	28.1454	FROM CRANEA
	232	AUGUST	2009-08-27	36	F	53	27	Lepidonotothen larseni	3.5	3.5	3.5	129.601	19.5344	FROM CRANEA
	233	AUGUST	2009-08-27	36	F	53	27	Lepidonotothen larseni						eroded (2)
	234	AUGUST	2009-08-27	36	F	53	27	Lepidonotothen larseni						eroded (2)
	235	AUGUST	2009-08-27	36	F	53	27	Lepidonotothen larseni						eroded (2)
	236	AUGUST	2009-08-27	36	F	53	27	Lepidonotothen larseni						eroded (2)
	249	AUGUST	2009-08-27	39	F	32	17	Lepidonotothen larseni	4.1	4.1	4.1	149.199	30.1119
	250	AUGUST	2009-08-27	39	F	32	17	Lepidonotothen larseni	3.6	3.6	3.6	132.892	21.099
	251	AUGUST	2009-08-27	39	F	32	17	Lepidonotothen larseni	2.8	2.8	2.8	106.257	10.6109
	252	AUGUST	2009-08-27	39	F	32	17	Lepidonotothen larseni	4.6	4.6	4.6	165.289	41.2493
	253	AUGUST	2009-08-27	39	F	32	17	Lepidonotothen larseni	3.2	3.2	3.2	119.666	15.2883
	254	AUGUST	2009-08-27	39	F	32	17	Lepidonotothen larseni	5.1	5.1	5.1	181.187	54.6988
	255	AUGUST	2009-08-27	39	F	32	17	Lepidonotothen larseni	1.5	1.5	1.5	60.9692	1.92479
	256	AUGUST	2009-08-27	39	F	32	17	Lepidonotothen larseni	2.3	2.3	2.3	89.1922	6.19583
	257	AUGUST	2009-08-27	39	F	32	17	Lepidonotothen larseni	3.1	3.1	3.1	116.332	14.0168
	258	AUGUST	2009-08-27	39	F	32	17	Lepidonotothen larseni	3.4	3.4	3.4	126.301	18.0455
	259	AUGUST	2009-08-27	39	F	32	17	Lepidonotothen larseni
	125	JULY	2009-07-19	15	F	1	1	Lepidonotothen larseni	0.9		0.9	38.6959	0.476022	no but fresh
	161	JULY	2009-07-22	25	F	21	12	Lepidonotothen larseni	1.3		1.3	53.6783	1.30139
	162	JULY	2009-07-22	25	F	21	12	Lepidonotothen larseni	3.5	3.5	3.5	129.601	19.5344	yes
	163	JULY	2009-07-22	25	F	21	12	Lepidonotothen larseni	1.2	1.2	1.2	49.9874	1.04553	yes
	164	JULY	2009-07-22	25	F	21	12	Lepidonotothen larseni	1.4	1.4	1.4	57.338	1.5938	yes
	174	JULY	2009-07-22	26	F	2	1	Lepidonotothen larseni	1.5	1.5	1.5	60.9692	1.92479	yes
	8	JUNE	2009-06-12	3	F	13	7	Lepidonotothen larseni	4.6	4.7	4.65	166.887	42.4871	yes
	384	SEPTEMBER	2009-09-23	54	F	20	11	Lepidonotothen larseni	1.6	1.6	1.6	64.5737	2.29637	FROM CRANEA
	385	SEPTEMBER	2009-09-23	54	F	20	11	Lepidonotothen larseni	1.7	1.7	1.7	68.1535	2.71051	FROM CRANEA
	386	SEPTEMBER	2009-09-23	54	F	20	11	Lepidonotothen larseni	1.6	1.6	1.6	64.5737	2.29637	FROM CRANEA
	387	SEPTEMBER	2009-09-23	54	F	20	11	Lepidonotothen larseni	2.9	2.9	2.9	109.628	11.6797
	388	SEPTEMBER	2009-09-23	54	F	20	11	Lepidonotothen larseni	1.2	1.2	1.2	49.9874	1.04553
	389	SEPTEMBER	2009-09-23	54	F	20	11	Lepidonotothen larseni	1.2
	390	SEPTEMBER	2009-09-23	54	F	20	11	Lepidonotothen larseni	1.2	1.2	1.2	49.9874	1.04553
	391	SEPTEMBER	2009-09-23	54	F	20	11	Lepidonotothen larseni	1.5	1.5	1.5	60.9692	1.92479
	374	SEPTEMBER	2009-09-23	52	F	6	5	Lepidonotothen larseni	2		2	78.76	4.22757
	212	AUGUST	2009-08-26	34	M			Lepidonotothen larseni						larseni (?) flesh
	244	AUGUST	2009-08-27	37	M			Lepidonotothen larseni						fish body (likely to be l larseni)
	246	AUGUST	2009-08-27	38	M			Lepidonotothen larseni						bones only
	355	SEPTEMBER	2009-09-22	43	M	80	77	Lepidonotothen larseni	0.9		0.9	38.6959	0.476022
	356	SEPTEMBER	2009-09-22	43	M	80	77	Lepidonotothen larseni	3.2	3.2	3.2	119.666	15.2883
	357	SEPTEMBER	2009-09-22	43	M	80	77	Lepidonotothen larseni	1.8	1.8	1.8	71.7103	3.16916
	358	SEPTEMBER	2009-09-22	43	M	80	77	Lepidonotothen larseni	1.2	1.2	1.2	49.9874	1.04553
	359	SEPTEMBER	2009-09-22	43	M	80	77	Lepidonotothen larseni	1.1	1.1	1.1	46.2624	0.824105
	360	SEPTEMBER	2009-09-22	43	M	80	77	Lepidonotothen larseni	1.2	1.2	1.2	49.9874	1.04553
	396	SEPTEMBER	2009-09-24	55	M	53	27	Lepidonotothen larseni	3	3	3	112.987	12.8145
	397	SEPTEMBER	2009-09-24	55	M	53	27	Lepidonotothen larseni	3.5	3.5	3.5	129.601	19.5344
	398	SEPTEMBER	2009-09-24	55	M	53	27	Lepidonotothen larseni	3.4	3.4	3.4	126.301	18.0455
	399	SEPTEMBER	2009-09-24	55	M	53	27	Lepidonotothen larseni	2.5	2.5	2.5	96.0629	7.78287
	400	SEPTEMBER	2009-09-24	55	M	53	27	Lepidonotothen larseni	4.4	4.4	4.4	158.877	36.5272
	401	SEPTEMBER	2009-09-24	55	M	53	27	Lepidonotothen larseni	3.2	3.2	3.2	119.666	15.2883
	402	SEPTEMBER	2009-09-24	55	M	53	27	Lepidonotothen larseni	1.4	1.4	1.4	57.338	1.5938
	403	SEPTEMBER	2009-09-24	55	M	53	27	Lepidonotothen larseni	3.1		3.1	116.332	14.0168
	404	SEPTEMBER	2009-09-24	55	M	53	27	Lepidonotothen larseni	3.3		3.3	122.989	16.6307
	405	SEPTEMBER	2009-09-24	55	M	53	27	Lepidonotothen larseni						2 eroded
	214	AUGUST	2009-08-26	35	M			Osteichtyes						fish bones+flesh (not kept)
	369	SEPTEMBER	2009-09-22	47	F			Osteichyties						residuals
	363	SEPTEMBER	2009-09-22	43	M	80	77	Osteichyties						3 eroded
	9	JUNE	2009-06-14	9	M			Osteichyties						fish residuals
	10	JUNE	2009-06-15	12	M			Osteichyties						fish bones
	268	AUGUST	2009-08-27	40	F	17	9	Osteichyties	1.3	1.3	1.3		UNK D (kept)	FROM CRANEA (KEPT)
	187	AUGUST	2009-08-24	30	M	2	2	Parachaenychthies georgianus	5.3	5.3	5.3	446.684	469.487	no but fresh (almost complete ind.)
	319	SEPTEMBER	2009-09-22	43	M	80	77	Parachaenychthies georgianus	1.7	1.7	1.7	143.276	35.8989
	320	SEPTEMBER	2009-09-22	43	M	80	77	Parachaenychthies georgianus	1.9	1.9	1.9	160.132	46.1634
	321	SEPTEMBER	2009-09-22	43	M	80	77	Parachaenychthies georgianus	2.7	2.7	2.7	227.556	102.176
	322	SEPTEMBER	2009-09-22	43	M	80	77	Parachaenychthies georgianus	3.5	3.5	3.5	294.98	183.727
	323	SEPTEMBER	2009-09-22	43	M	80	77	Parachaenychthies georgianus	3.1	3.1	3.1	261.268	139.638
	324	SEPTEMBER	2009-09-22	43	M	80	77	Parachaenychthies georgianus	2.2	2.2	2.2	185.416	64.3063
	325	SEPTEMBER	2009-09-22	43	M	80	77	Parachaenychthies georgianus	2.2	2.2	2.2	185.416	64.3063
	326	SEPTEMBER	2009-09-22	43	M	80	77	Parachaenychthies georgianus	2.3		2.3	193.844	71.1054
	327	SEPTEMBER	2009-09-22	43	M	80	77	Parachaenychthies georgianus	2.4		2.4	202.272	78.2877
	328	SEPTEMBER	2009-09-22	43	M	80	77	Parachaenychthies georgianus	2.4		2.4	202.272	78.2877
	329	SEPTEMBER	2009-09-22	43	M	80	77	Parachaenychthies georgianus	2.6		2.6	219.128	93.819
	330	SEPTEMBER	2009-09-22	43	M	80	77	Parachaenychthies georgianus	1.9	1.9	1.9	160.132	46.1634
	331	SEPTEMBER	2009-09-22	43	M	80	77	Parachaenychthies georgianus	2.1		2.1	176.988	57.886
	332	SEPTEMBER	2009-09-22	43	M	80	77	Parachaenychthies georgianus	4.5	4.5	4.5	379.26	324.302
	333	SEPTEMBER	2009-09-22	43	M	80	77	Parachaenychthies georgianus	3.3	3.3	3.3	278.124	160.841
	334	SEPTEMBER	2009-09-22	43	M	80	77	Parachaenychthies georgianus	2.9	2.9	2.9	244.412	120.093
	335	SEPTEMBER	2009-09-22	43	M	80	77	Parachaenychthies georgianus	2	2	2	168.56	51.84
	336	SEPTEMBER	2009-09-22	43	M	80	77	Parachaenychthies georgianus	2	2	2	168.56	51.84
	337	SEPTEMBER	2009-09-22	43	M	80	77	Parachaenychthies georgianus	2	2	2	168.56	51.84
	338	SEPTEMBER	2009-09-22	43	M	80	77	Parachaenychthies georgianus	1.7	1.7	1.7	143.276	35.8989
	339	SEPTEMBER	2009-09-22	43	M	80	77	Parachaenychthies georgianus	2.1	2.1	2.1	176.988	57.886
	340	SEPTEMBER	2009-09-22	43	M	80	77	Parachaenychthies georgianus	1.8	1.8	1.8	151.704	40.8514
	341	SEPTEMBER	2009-09-22	43	M	80	77	Parachaenychthies georgianus	1.9	1.9	1.9	160.132	46.1634
	342	SEPTEMBER	2009-09-22	43	M	80	77	Parachaenychthies georgianus	1.9	1.9	1.9	160.132	46.1634
	343	SEPTEMBER	2009-09-22	43	M	80	77	Parachaenychthies georgianus	1.9	1.9	1.9	160.132	46.1634
	344	SEPTEMBER	2009-09-22	43	M	80	77	Parachaenychthies georgianus	1.9	1.9	1.9	160.132	46.1634
	345	SEPTEMBER	2009-09-22	43	M	80	77	Parachaenychthies georgianus	1.9	1.9	1.9	160.132	46.1634
	346	SEPTEMBER	2009-09-22	43	M	80	77	Parachaenychthies georgianus	2.1	2.1	2.1	176.988	57.886
	347	SEPTEMBER	2009-09-22	43	M	80	77	Parachaenychthies georgianus	2.2	2.2	2.2	185.416	64.3063
	348	SEPTEMBER	2009-09-22	43	M	80	77	Parachaenychthies georgianus	2.9		2.9	244.412	120.093
	349	SEPTEMBER	2009-09-22	43	M	80	77	Parachaenychthies georgianus	2		2	168.56	51.84
	350	SEPTEMBER	2009-09-22	43	M	80	77	Parachaenychthies georgianus	1.8		1.8	151.704	40.8514
	351	SEPTEMBER	2009-09-22	43	M	80	77	Parachaenychthies georgianus	2.2		2.2	185.416	64.3063
	352	SEPTEMBER	2009-09-22	43	M	80	77	Parachaenychthies georgianus	2.1		2.1	176.988	57.886
	353	SEPTEMBER	2009-09-22	43	M	80	77	Parachaenychthies georgianus	2	2	2	168.56	51.84
	354	SEPTEMBER	2009-09-22	43	M	80	77	Parachaenychthies georgianus	1.9	1.9	1.9	160.132	46.1634
	262	AUGUST	2009-08-27	39	F	32	17	Pseudochaenichthys georgianus	1.9	1.9	1.9	160.132	46.1634
	1	JUNE	2009-06-12	2	M	1	1	Pseudochaenichthys georgianus	2		2	168.56	51.84	no but fresh
	241	AUGUST	2009-08-27	36	F	53	27	Trematomus hansoni	4.8	4.8	4.8	244.373	152.614	no but fresh
	242	AUGUST	2009-08-27	36	F	53	27	Trematomus hansoni	5	5	5	254.659	176.341	no but fresh
	44	JUNE	2009-06-15	13	F	65	33	Mureanolepis microps	1.1	1.1	1.1		UNK A	yes
	45	JUNE	2009-06-15	13	F	65	33	Mureanolepis microps	1.1	1.1	1.1		UNK A	yes
	46	JUNE	2009-06-15	13	F	65	33	Mureanolepis microps	1.1	1.1	1.1		UNK A	yes
	47	JUNE	2009-06-15	13	F	65	33	Mureanolepis microps	1.2	1.2	1.2		UNK A	yes
	58	JUNE	2009-06-14	5	F	2	2	Mureanolepis microps	1	1	1		UNK A	no but fresh
	66	JUNE	2009-06-14	7	F	4	2	Mureanolepis microps	1.1	1.1	1.1		UNK A	not but fresh
	67	JUNE	2009-06-14	7	F	4	2	Mureanolepis microps	1	1	1		UNK A	not but fresh
	122	JUNE	2009-06-14	8	F	4	2	Mureanolepis microps	1.2	1.2	1.2		UNK A	yes
	123	JUNE	2009-06-14	8	F	4	2	Mureanolepis microps	0.9	0.9	0.9		UNK A	no but fresh
	154	JULY	2009-07-21	22	F	8	4	Mureanolepis microps	1.2	1.2	1.2		UNK A	yes
	158	JULY	2009-07-21	23	F	6	4	Mureanolepis microps	1		1		UNK A
	165	JULY	2009-07-22	25	F	21	12	Mureanolepis microps	1.2	1.2	1.2		UNK A	yes
	166	JULY	2009-07-22	25	F	21	12	Mureanolepis microps	1.3	1.3	1.3		UNK A
	167	JULY	2009-07-22	25	F	21	12	Mureanolepis microps	1.2	1.2	1.2		UNK A
	168	JULY	2009-07-22	25	F	21	12	Mureanolepis microps	1.1	1.1	1.1		UNK A	yes
	176	JULY	2009-07-22	27	F	8	5	Mureanolepis microps	1.2	1.2	1.2		UNK A	yes
	177	JULY	2009-07-22	27	F	8	5	Mureanolepis microps	1.1	1.2	1.15		UNK A	yes
	178	JULY	2009-07-22	27	F	8	5	Mureanolepis microps	1.1	1.1	1.1		UNK A
	179	JULY	2009-07-22	27	F	8	5	Mureanolepis microps	0.9		0.9		UNK A
	267	AUGUST	2009-08-27	40	F	17	9	Mureanolepis microps	1		1		UNK A
	371	SEPTEMBER	2009-09-23	50	F	2	2	Mureanolepis microps	1.4	1.4	1.4		UNK A	FROM CRANEA
	377	SEPTEMBER	2009-09-23	52	F	6	5	Mureanolepis microps	1		1		UNK A
	381	SEPTEMBER	2009-09-23	53	F	5	4	Mureanolepis microps	1.1		1.1		UNK A
	382	SEPTEMBER	2009-09-23	53	F	5	4	Mureanolepis microps	0.7		0.7		UNK A
	392	SEPTEMBER	2009-09-23	54	F	20	11	Mureanolepis microps	1.2	1.2	1.2		UNK A
	393	SEPTEMBER	2009-09-23	54	F	20	11	Mureanolepis microps	1		1		UNK A
	394	SEPTEMBER	2009-09-23	54	F	20	11	Mureanolepis microps	1	1	1		UNK A
	129	JULY	2009-07-19	17	F	31	17	Mureanolepis microps	0.8	0.8	0.8		UNK A	no but fresh
	130	JULY	2009-07-19	17	F	31	17	Mureanolepis microps	1	1.1	1.05		UNK A	yes
	131	JULY	2009-07-19	17	F	31	17	Mureanolepis microps	1.2	1.2	1.2		UNK A	yes
	132	JULY	2009-07-19	17	F	31	17	Mureanolepis microps	1.4	1.4	1.4		UNK A	yes
	133	JULY	2009-07-19	17	F	31	17	Mureanolepis microps	1	1	1		UNK A
	134	JULY	2009-07-19	17	F	31	17	Mureanolepis microps	1		1		UNK A
	135	JULY	2009-07-19	17	F	31	17	Mureanolepis microps	0.9	0.9	0.9		UNK A
	136	JULY	2009-07-19	17	F	31	17	Mureanolepis microps	1	1	1		UNK A
	137	JULY	2009-07-19	17	F	31	17	Mureanolepis microps	1	1	1		UNK A
	247	AUGUST	2009-08-27	38	M	2	2	Mureanolepis microps	1.2	1.2	1.2		UNK A	no but fresh
	362	SEPTEMBER	2009-09-22	43	M	80	77	Mureanolepis microps	1.4	1.4	1.4		UNK A
	406	SEPTEMBER	2009-09-24	55	M	53	27	Muraenolepis microps	2	2	2	85.2439	3.29254
	407	SEPTEMBER	2009-09-24	55	M	53	27	Muraenolepis microps	2.2	2.2	2.2	99.2868	5.52978
	408	SEPTEMBER	2009-09-24	55	M	53	27	Muraenolepis microps	2.3	2.3	2.3	106.606	7.04252
	409	SEPTEMBER	2009-09-24	55	M	53	27	Muraenolepis microps	2	2	2	85.2439	3.29254
	410	SEPTEMBER	2009-09-24	55	M	53	27	Muraenolepis microps	2.2	2.2	2.2	99.2868	5.52978
	411	SEPTEMBER	2009-09-24	55	M	53	27	Muraenolepis microps	2	2	2	85.2439	3.29254
	412	SEPTEMBER	2009-09-24	55	M	53	27	Muraenolepis microps	2.4	2.4	2.4	114.118	8.87723
	239	AUGUST	2009-08-27	36	F	53	27	Muraneolepis microps	3.2	3.2	3.2	180.824	42.4565	no but fresh
	261	AUGUST	2009-08-27	39	F	32	17	Mureanolepis microps	2.5		2.5	121.82	11.0847
	159	JULY	2009-07-21	23	F	6	4	Kreffichthys anderssoni	0.9	0.9	0.9		UNK B (Real Gymnoscopelus braueri)	yes
	169	JULY	2009-07-22	25	F	21	12	Kreffichthys anderssoni	0.7		0.7		UNK B (Real Gymnoscopelus braueri)
	170	JULY	2009-07-22	25	F	21	12	Channichthyidae	1.7	1.7	1.7		UNK C	yes

## Sheet: Crustaceans
										Total length
sort by sample	sort by species	Month	Date	Sample	Sex penguin	n ind	n ind measured	Species	Carapace length (krill, mm)	BL (mm)	Sex
459	1	JUNE	2009-06-15	13	F	7	7	Antarctocmysis maxima	6	26
460	2	JUNE	2009-06-15	13	F	7	7	Antarctocmysis maxima	5	22
461	3	JUNE	2009-06-15	13	F	7	7	Antarctocmysis maxima	7	24
462	4	JUNE	2009-06-15	13	F	7	7	Antarctocmysis maxima	9	32
463	5	JUNE	2009-06-15	13	F	7	7	Antarctocmysis maxima	6	20
464	6	JUNE	2009-06-15	13	F	7	7	Antarctocmysis maxima	7	27.58
465	7	JUNE	2009-06-15	13	F	7	7	Antarctocmysis maxima	6	23.69
151	21	JUNE	2009-06-14	4	F	152	10	Antarctomysis maxima	7	28
152	22	JUNE	2009-06-14	4	F	152	10	Antarctomysis maxima	8	25
153	23	JUNE	2009-06-14	4	F	152	10	Antarctomysis maxima	7	27
154	24	JUNE	2009-06-14	4	F	152	10	Antarctomysis maxima	7	26
155	25	JUNE	2009-06-14	4	F	152	10	Antarctomysis maxima	6	21
156	26	JUNE	2009-06-14	4	F	152	10	Antarctomysis maxima	6	22
157	27	JUNE	2009-06-14	4	F	152	10	Antarctomysis maxima	6	24
158	28	JUNE	2009-06-14	4	F	152	10	Antarctomysis maxima	6	23
159	29	JUNE	2009-06-14	4	F	152	10	Antarctomysis maxima	6	25
160	30	JUNE	2009-06-14	4	F	152	10	Antarctomysis maxima	7	26
214	9	JUNE	2009-06-14	5	F	128	12	Antarctomysis maxima	12	47.03
215	10	JUNE	2009-06-14	5	F	128	12	Antarctomysis maxima	9	41
216	11	JUNE	2009-06-14	5	F	128	12	Antarctomysis maxima	9	37
217	12	JUNE	2009-06-14	5	F	128	12	Antarctomysis maxima	10	38
218	13	JUNE	2009-06-14	5	F	128	12	Antarctomysis maxima	9	35
219	14	JUNE	2009-06-14	5	F	128	12	Antarctomysis maxima	9	35
220	15	JUNE	2009-06-14	5	F	128	12	Antarctomysis maxima	10	39.25
221	16	JUNE	2009-06-14	5	F	128	12	Antarctomysis maxima	11	43.14
222	17	JUNE	2009-06-14	5	F	128	12	Antarctomysis maxima	10	40
223	18	JUNE	2009-06-14	5	F	128	12	Antarctomysis maxima	10	39
224	19	JUNE	2009-06-14	5	F	128	12	Antarctomysis maxima	9.67866	38
225	20	JUNE	2009-06-14	5	F	128	12	Antarctomysis maxima	9.5	40
329	31	JUNE	2009-06-14	7	F	26	26	Antarctomysis maxima	8.5	34
330	32	JUNE	2009-06-14	7	F	26	26	Antarctomysis maxima	9	35.36
331	33	JUNE	2009-06-14	7	F	26	26	Antarctomysis maxima	8	35
332	34	JUNE	2009-06-14	7	F	26	26	Antarctomysis maxima	9	35
333	35	JUNE	2009-06-14	7	F	26	26	Antarctomysis maxima	9	35
334	36	JUNE	2009-06-14	7	F	26	26	Antarctomysis maxima	9	36
335	37	JUNE	2009-06-14	7	F	26	26	Antarctomysis maxima	9	39
336	38	JUNE	2009-06-14	7	F	26	26	Antarctomysis maxima	9	37
337	39	JUNE	2009-06-14	7	F	26	26	Antarctomysis maxima	8	35
338	40	JUNE	2009-06-14	7	F	26	26	Antarctomysis maxima	8	33
339	41	JUNE	2009-06-14	7	F	26	26	Antarctomysis maxima	9	35
340	42	JUNE	2009-06-14	7	F	26	26	Antarctomysis maxima	9	36
341	43	JUNE	2009-06-14	7	F	26	26	Antarctomysis maxima	9	35.36
342	44	JUNE	2009-06-14	7	F	26	26	Antarctomysis maxima	9	33
343	45	JUNE	2009-06-14	7	F	26	26	Antarctomysis maxima	9	38
344	46	JUNE	2009-06-14	7	F	26	26	Antarctomysis maxima	8.5	31
345	47	JUNE	2009-06-14	7	F	26	26	Antarctomysis maxima	8	34
346	48	JUNE	2009-06-14	7	F	26	26	Antarctomysis maxima	9	38
347	49	JUNE	2009-06-14	7	F	26	26	Antarctomysis maxima	8.5	35
348	50	JUNE	2009-06-14	7	F	26	26	Antarctomysis maxima	9	36
349	51	JUNE	2009-06-14	7	F	26	26	Antarctomysis maxima	11	40
350	52	JUNE	2009-06-14	7	F	26	26	Antarctomysis maxima	10	39
351	53	JUNE	2009-06-14	7	F	26	26	Antarctomysis maxima	8	34
352	54	JUNE	2009-06-14	7	F	26	26	Antarctomysis maxima	11	40
353	55	JUNE	2009-06-14	7	F	26	26	Antarctomysis maxima	9	37
354	56	JUNE	2009-06-14	7	F	26	26	Antarctomysis maxima	8.5	34
399	57	JUNE	2009-06-14	8	F	4	1	Antarctomysis maxima	9	39
645	58	JULY	2009-07-19	16	M	1	1	Antarctomysis maxima
794	59	JULY	2009-07-21	20	F	1	1	Antarctomysis maxima	7.5	28
858	60	JULY	2009-07-21	21	F	2	2	Antarctomysis maxima	6.33676	25
859	61	JULY	2009-07-21	21	F	2	2	Antarctomysis maxima	4.79434	19
971	62	JULY	2009-07-21	23	F	2	1	Antarctomysis maxima	6.07969	24
1231	63	AUGUST	2009-08-24	29	M	1	1	Antarctomysis maxima
1587	64	SEPTEMBER	2009-09-22	41	F	183	34	Antarctomysis maxima	10	39.25
1588	65	SEPTEMBER	2009-09-22	41	F	183	34	Antarctomysis maxima	8	31.47
1589	66	SEPTEMBER	2009-09-22	41	F	183	34	Antarctomysis maxima	9.5	37.305
1590	67	SEPTEMBER	2009-09-22	41	F	183	34	Antarctomysis maxima	9	35.36
1591	68	SEPTEMBER	2009-09-22	41	F	183	34	Antarctomysis maxima	9	35.36
1592	69	SEPTEMBER	2009-09-22	41	F	183	34	Antarctomysis maxima	9	35.36
1593	70	SEPTEMBER	2009-09-22	41	F	183	34	Antarctomysis maxima	7.87918	31
1594	71	SEPTEMBER	2009-09-22	41	F	183	34	Antarctomysis maxima	9	35.36
1595	72	SEPTEMBER	2009-09-22	41	F	183	34	Antarctomysis maxima	9	35.36
1596	73	SEPTEMBER	2009-09-22	41	F	183	34	Antarctomysis maxima	8.5	33.415
1597	74	SEPTEMBER	2009-09-22	41	F	183	34	Antarctomysis maxima	10	37
1598	75	SEPTEMBER	2009-09-22	41	F	183	34	Antarctomysis maxima	10	35
1599	76	SEPTEMBER	2009-09-22	41	F	183	34	Antarctomysis maxima	9	35.36
1600	77	SEPTEMBER	2009-09-22	41	F	183	34	Antarctomysis maxima	8.5	33.415
1601	78	SEPTEMBER	2009-09-22	41	F	183	34	Antarctomysis maxima	9	37
1602	79	SEPTEMBER	2009-09-22	41	F	183	34	Antarctomysis maxima	9	35.36
1603	80	SEPTEMBER	2009-09-22	41	F	183	34	Antarctomysis maxima	8	31.47
1604	81	SEPTEMBER	2009-09-22	41	F	183	34	Antarctomysis maxima	7	27.58
1605	82	SEPTEMBER	2009-09-22	41	F	183	34	Antarctomysis maxima	9	35.36
1606	83	SEPTEMBER	2009-09-22	41	F	183	34	Antarctomysis maxima	9	35.36
1607	84	SEPTEMBER	2009-09-22	41	F	183	34	Antarctomysis maxima	8	31.47
1608	85	SEPTEMBER	2009-09-22	41	F	183	34	Antarctomysis maxima	7.5	29.525
1609	86	SEPTEMBER	2009-09-22	41	F	183	34	Antarctomysis maxima	9	35.36
1610	87	SEPTEMBER	2009-09-22	41	F	183	34	Antarctomysis maxima	9	35.36
1611	88	SEPTEMBER	2009-09-22	41	F	183	34	Antarctomysis maxima	9	35.36
1612	89	SEPTEMBER	2009-09-22	41	F	183	34	Antarctomysis maxima	9.5	40
1613	90	SEPTEMBER	2009-09-22	41	F	183	34	Antarctomysis maxima	10	44
1614	91	SEPTEMBER	2009-09-22	41	F	183	34	Antarctomysis maxima	9	35.36
1615	92	SEPTEMBER	2009-09-22	41	F	183	34	Antarctomysis maxima	9	27
1616	93	SEPTEMBER	2009-09-22	41	F	183	34	Antarctomysis maxima	10	37
1617	94	SEPTEMBER	2009-09-22	41	F	183	34	Antarctomysis maxima	10	39.25
1618	95	SEPTEMBER	2009-09-22	41	F	183	34	Antarctomysis maxima	9.93573	39
1619	96	SEPTEMBER	2009-09-22	41	F	183	34	Antarctomysis maxima	10	39.25
1620	97	SEPTEMBER	2009-09-22	41	F	183	34	Antarctomysis maxima	9	35.36
1923	98	SEPTEMBER	2009-09-23	50	F	31	7	Antarctomysis maxima	6.33676	25
1924	99	SEPTEMBER	2009-09-23	50	F	31	7	Antarctomysis maxima	6.59383	26
1925	100	SEPTEMBER	2009-09-23	50	F	31	7	Antarctomysis maxima	7.10797	28
1926	101	SEPTEMBER	2009-09-23	50	F	31	7	Antarctomysis maxima	7.36504	29
1927	102	SEPTEMBER	2009-09-23	50	F	31	7	Antarctomysis maxima	7.10797	28
1928	103	SEPTEMBER	2009-09-23	50	F	31	7	Antarctomysis maxima	7.10797	28
1929	104	SEPTEMBER	2009-09-23	50	F	31	7	Antarctomysis maxima	6.33676	25
400	106	JUNE	2009-06-14	8	F	1	1	Byblis securiger
860	107	JULY	2009-07-21	21	F	3	3	Byblis securiger		37
861	108	JULY	2009-07-21	21	F	3	3	Byblis securiger		36
862	109	JULY	2009-07-21	21	F	3	3	Byblis securiger		39
926	110	JULY	2009-07-21	22	F	2	2	Byblis securiger		35
927	111	JULY	2009-07-21	22	F	2	2	Byblis securiger		38
1038	112	JULY	2009-07-22	24	F	2		Byblis securiger
1109	113	JULY	2009-07-22	26	F	2	2	Byblis securiger		35
1110	114	JULY	2009-07-22	26	F	2	2	Byblis securiger		38
1183	115	JULY	2009-07-22	27	F	2	2	Byblis securiger		34
1184	116	JULY	2009-07-22	27	F	2	2	Byblis securiger		39
1347	117	AUGUST	2009-08-27	40	F	4	4	Byblis securiger		37
1348	118	AUGUST	2009-08-27	40	F	4	4	Byblis securiger		37
1349	119	AUGUST	2009-08-27	40	F	4	4	Byblis securiger		38
1350	120	AUGUST	2009-08-27	40	F	4	4	Byblis securiger		39
447	122	JUNE	2009-06-15	10	M	1	1	Decapoda
1229	123	AUGUST	2009-08-24	28	F	1	1	Decapoda
1235	124	AUGUST	2009-08-24	32	F	1		Decapoda
		JULY	2009-07-19	17	F			Djerboa Furcipes
226	127	JUNE	2009-06-14	5	F	1	1	Euchaeta sp.
91	129	JUNE	2009-06-12	3	F	?	2	Euphausia frigida		12
92	130	JUNE	2009-06-12	3	F	?	2	Euphausia frigida
758	1777	JULY	2009-07-19	17	F			Euphausia frigida
863	131	JULY	2009-07-21	21	F	1	1	Euphausia frigida		20
972	134	JULY	2009-07-21	23	F	1	1	Euphausia frigida		23
1079	135	JULY	2009-07-22	25	F	1	1	Euphausia frigida		23
1111	136	JULY	2009-07-22	26	F	2	1	Euphausia frigida	15
161	154	JUNE	2009-06-14	4	F	3	3	Euphausia superba	13.5	52	ma
162	155	JUNE	2009-06-14	4	F	3	3	Euphausia superba	13	46	ma
163	156	JUNE	2009-06-14	4	F	3	3	Euphausia superba
355	157	JUNE	2009-06-14	7	F	3	3	Euphausia superba	15	50	ma
356	158	JUNE	2009-06-14	7	F	3	3	Euphausia superba	14	51	ma
357	159	JUNE	2009-06-14	7	F	3	3	Euphausia superba
401	160	JUNE	2009-06-14	8	F	1	1	Euphausia superba
445	138	JUNE	2009-06-14	9	M			Euphausia superba
466	140	JUNE	2009-06-15	13	F	?	14	Euphausia superba	15	55	ma
467	141	JUNE	2009-06-15	13	F	?	14	Euphausia superba	13	47	fs
468	142	JUNE	2009-06-15	13	F	?	14	Euphausia superba	13	47	ma
469	143	JUNE	2009-06-15	13	F	?	14	Euphausia superba	11	45	fs
470	144	JUNE	2009-06-15	13	F	?	14	Euphausia superba	15	52	fs
471	145	JUNE	2009-06-15	13	F	?	14	Euphausia superba	14	46	ma
472	146	JUNE	2009-06-15	13	F	?	14	Euphausia superba	13	46	ms
473	147	JUNE	2009-06-15	13	F	?	14	Euphausia superba	12	44	fs
474	148	JUNE	2009-06-15	13	F	?	14	Euphausia superba	11	42	ma
475	149	JUNE	2009-06-15	13	F	?	14	Euphausia superba	12	41	ma
476	150	JUNE	2009-06-15	13	F	?	14	Euphausia superba	12	42	ms
477	151	JUNE	2009-06-15	13	F	?	14	Euphausia superba	13	49	ma
478	152	JUNE	2009-06-15	13	F	?	14	Euphausia superba	11	38	fs
479	153	JUNE	2009-06-15	13	F	?	14	Euphausia superba	13	49	f
538	139	JUNE	2009-06-15	14	F	4	-	Euphausia superba
667	161	JULY	2009-07-19	17	F	43	39	Euphausia superba	13	52	MA
668	162	JULY	2009-07-19	17	F	43	39	Euphausia superba	8	47	MA
669	163	JULY	2009-07-19	17	F	43	39	Euphausia superba	13	53	MA
670	164	JULY	2009-07-19	17	F	43	39	Euphausia superba	11	42	MA
671	165	JULY	2009-07-19	17	F	43	39	Euphausia superba	13	48	MA
672	166	JULY	2009-07-19	17	F	43	39	Euphausia superba	11	39	F
673	167	JULY	2009-07-19	17	F	43	39	Euphausia superba	11	41	FAS
674	168	JULY	2009-07-19	17	F	43	39	Euphausia superba	10	48	MA
675	169	JULY	2009-07-19	17	F	43	39	Euphausia superba	12	43	MA
676	170	JULY	2009-07-19	17	F	43	39	Euphausia superba	13		FA
677	171	JULY	2009-07-19	17	F	43	39	Euphausia superba	11	41	MA
678	172	JULY	2009-07-19	17	F	43	39	Euphausia superba	11		MAS
679	173	JULY	2009-07-19	17	F	43	39	Euphausia superba	11	43	MA
680	174	JULY	2009-07-19	17	F	43	39	Euphausia superba	12	41	FA
681	175	JULY	2009-07-19	17	F	43	39	Euphausia superba	8
682	176	JULY	2009-07-19	17	F	43	39	Euphausia superba	11	43	MAS
683	177	JULY	2009-07-19	17	F	43	39	Euphausia superba	10		FA
684	178	JULY	2009-07-19	17	F	43	39	Euphausia superba	12	52	MA
685	179	JULY	2009-07-19	17	F	43	39	Euphausia superba	12
686	180	JULY	2009-07-19	17	F	43	39	Euphausia superba		40	MA
687	181	JULY	2009-07-19	17	F	43	39	Euphausia superba	10.5		FAS
688	182	JULY	2009-07-19	17	F	43	39	Euphausia superba		51
689	183	JULY	2009-07-19	17	F	43	39	Euphausia superba	11
690	184	JULY	2009-07-19	17	F	43	39	Euphausia superba	11	43	MA
691	185	JULY	2009-07-19	17	F	43	39	Euphausia superba	11	42	FS
692	186	JULY	2009-07-19	17	F	43	39	Euphausia superba	10	38	FAS
693	187	JULY	2009-07-19	17	F	43	39	Euphausia superba	12	42	MA
694	188	JULY	2009-07-19	17	F	43	39	Euphausia superba	11
695	189	JULY	2009-07-19	17	F	43	39	Euphausia superba	10	39	FA
696	190	JULY	2009-07-19	17	F	43	39	Euphausia superba	12
697	191	JULY	2009-07-19	17	F	43	39	Euphausia superba	12
698	192	JULY	2009-07-19	17	F	43	39	Euphausia superba	12.5
699	193	JULY	2009-07-19	17	F	43	39	Euphausia superba	10
700	194	JULY	2009-07-19	17	F	43	39	Euphausia superba	14	55	MA
701	195	JULY	2009-07-19	17	F	43	39	Euphausia superba	11	44	MA
702	196	JULY	2009-07-19	17	F	43	39	Euphausia superba	12	49	MA
703	197	JULY	2009-07-19	17	F	43	39	Euphausia superba	12.5
704	198	JULY	2009-07-19	17	F	43	39	Euphausia superba	11	43	FA
705	199	JULY	2009-07-19	17	F	43	39	Euphausia superba	9
864	200	JULY	2009-07-21	21	F	4	4	Euphausia superba	11
865	201	JULY	2009-07-21	21	F	4	4	Euphausia superba	12
866	202	JULY	2009-07-21	21	F	4	4	Euphausia superba	11	44	MA
867	203	JULY	2009-07-21	21	F	4	4	Euphausia superba	10
973	204	JULY	2009-07-21	23	F	3	1	Euphausia superba	14	51	MA
1080	205	JULY	2009-07-22	25	F	1	1	Euphausia superba	8	27
1112	206	JULY	2009-07-22	26	F	1	1	Euphausia superba	13	45	FAS
1185	207	JULY	2009-07-22	27	F	4	4	Euphausia superba	10		FAS
1186	208	JULY	2009-07-22	27	F	4	4	Euphausia superba	11	40	FAS
1187	209	JULY	2009-07-22	27	F	4	4	Euphausia superba	11	40	FAS
1232	210	AUGUST	2009-08-24	29	M	3	1	Euphausia superba	11
1236	212	AUGUST	2009-08-24	32	F	5		Euphausia superba
1314	213	AUGUST	2009-08-26	35	M	6	6	Euphausia superba	12
1315	214	AUGUST	2009-08-26	35	M	6	6	Euphausia superba	12
1316	215	AUGUST	2009-08-26	35	M	6	6	Euphausia superba	13
1317	216	AUGUST	2009-08-26	35	M	6	6	Euphausia superba	14
1318	217	AUGUST	2009-08-26	35	M	6	6	Euphausia superba	14	49	MA
1319	218	AUGUST	2009-08-26	35	M	6	6	Euphausia superba	11.5	42	MA
1332	219	AUGUST	2009-08-27	36	F	16	14	Euphausia superba	12.5	48	MA
1333	220	AUGUST	2009-08-27	36	F	16	14	Euphausia superba	12	45	FSA
1334	221	AUGUST	2009-08-27	36	F	16	14	Euphausia superba	13	49	MA
1335	222	AUGUST	2009-08-27	36	F	16	14	Euphausia superba	12		MA
1336	223	AUGUST	2009-08-27	36	F	16	14	Euphausia superba	11		FSA
1337	224	AUGUST	2009-08-27	36	F	16	14	Euphausia superba	11	44	MA
1338	225	AUGUST	2009-08-27	36	F	16	14	Euphausia superba	14	49	MA
1339	226	AUGUST	2009-08-27	36	F	16	14	Euphausia superba	14.5	51	FSA
1340	227	AUGUST	2009-08-27	36	F	16	14	Euphausia superba	13.5	55	MA
1341	228	AUGUST	2009-08-27	36	F	16	14	Euphausia superba	11	42	FSA
1342	229	AUGUST	2009-08-27	36	F	16	14	Euphausia superba	12	49	MA
1343	230	AUGUST	2009-08-27	36	F	16	14	Euphausia superba		51	FSA
1344	231	AUGUST	2009-08-27	36	F	16	14	Euphausia superba	11	41	MA
1345	232	AUGUST	2009-08-27	36	F	16	14	Euphausia superba	12
1351	233	AUGUST	2009-08-27	40	F	58	32	Euphausia superba	13	50	MA
1352	234	AUGUST	2009-08-27	40	F	59	33	Euphausia superba	11	40	MA
1353	235	AUGUST	2009-08-27	40	F	60	34	Euphausia superba	13	50	MA
1354	236	AUGUST	2009-08-27	40	F	61	35	Euphausia superba	13	44	FA
1355	237	AUGUST	2009-08-27	40	F	62	36	Euphausia superba		42	FSA
1356	238	AUGUST	2009-08-27	40	F	63	37	Euphausia superba	12.5	49	MA
1357	239	AUGUST	2009-08-27	40	F	64	38	Euphausia superba	13	48	MA
1358	240	AUGUST	2009-08-27	40	F	65	39	Euphausia superba	13	45	MA
1359	241	AUGUST	2009-08-27	40	F	66	40	Euphausia superba	12.5		MA
1360	242	AUGUST	2009-08-27	40	F	67	41	Euphausia superba	12	45	MA
1361	243	AUGUST	2009-08-27	40	F	68	42	Euphausia superba	13	46	MA
1362	244	AUGUST	2009-08-27	40	F	69	43	Euphausia superba	12
1363	245	AUGUST	2009-08-27	40	F	70	44	Euphausia superba	11.5
1364	246	AUGUST	2009-08-27	40	F	71	45	Euphausia superba	11	40	MA
1365	247	AUGUST	2009-08-27	40	F	72	46	Euphausia superba	12	44	MA
1366	248	AUGUST	2009-08-27	40	F	73	47	Euphausia superba	13	52	MA
1367	249	AUGUST	2009-08-27	40	F	74	48	Euphausia superba	11	37	FA
1368	250	AUGUST	2009-08-27	40	F	75	49	Euphausia superba	12	42	MA
1369	251	AUGUST	2009-08-27	40	F	76	50	Euphausia superba	12.5	47	FA
1370	252	AUGUST	2009-08-27	40	F	77	51	Euphausia superba	11.5	40	FA
1371	253	AUGUST	2009-08-27	40	F	78	52	Euphausia superba	12	41	MA
1372	254	AUGUST	2009-08-27	40	F	79	53	Euphausia superba	13	48	MA
1373	255	AUGUST	2009-08-27	40	F	80	54	Euphausia superba	11	41	MA
1374	256	AUGUST	2009-08-27	40	F	81	55	Euphausia superba	12	46	FSA
1375	257	AUGUST	2009-08-27	40	F	82	56	Euphausia superba		43	MA
1376	258	AUGUST	2009-08-27	40	F	83	57	Euphausia superba	11.5	41	FSA
1377	259	AUGUST	2009-08-27	40	F	84	58	Euphausia superba	13.5	50	MA
1378	260	AUGUST	2009-08-27	40	F	85	59	Euphausia superba	12	41	FSA
1379	261	AUGUST	2009-08-27	40	F	86	60	Euphausia superba	12.5	48	FA
1380	262	AUGUST	2009-08-27	40	F	87	61	Euphausia superba	13	46	MA
1381	263	AUGUST	2009-08-27	40	F	88	62	Euphausia superba	12	44	FA
1382	264	AUGUST	2009-08-27	40	F	89	63	Euphausia superba		36
1621	265	SEPTEMBER	2009-09-22	41	F	22	11	Euphausia superba	12
1622	266	SEPTEMBER	2009-09-22	41	F	22	11	Euphausia superba	9
1623	267	SEPTEMBER	2009-09-22	41	F	22	11	Euphausia superba	10		FS
1624	268	SEPTEMBER	2009-09-22	41	F	22	11	Euphausia superba	12	46	MA
1625	269	SEPTEMBER	2009-09-22	41	F	22	11	Euphausia superba	12.2		MA
1626	270	SEPTEMBER	2009-09-22	41	F	22	11	Euphausia superba			FA
1627	271	SEPTEMBER	2009-09-22	41	F	22	11	Euphausia superba	12		MA
1628	272	SEPTEMBER	2009-09-22	41	F	22	11	Euphausia superba		52	MA
1629	273	SEPTEMBER	2009-09-22	41	F	22	11	Euphausia superba	11.5	41	FA
1630	274	SEPTEMBER	2009-09-22	41	F	22	11	Euphausia superba	13	42	FS
1631	275	SEPTEMBER	2009-09-22	41	F	22	11	Euphausia superba	12		MA
1647	277	SEPTEMBER	2009-09-22	47	F	36	25	Euphausia superba	12
1648	278	SEPTEMBER	2009-09-22	47	F	36	25	Euphausia superba	8
1649	279	SEPTEMBER	2009-09-22	47	F	36	25	Euphausia superba	11
1650	280	SEPTEMBER	2009-09-22	47	F	36	25	Euphausia superba	10.5
1651	281	SEPTEMBER	2009-09-22	47	F	36	25	Euphausia superba	11
1652	282	SEPTEMBER	2009-09-22	47	F	36	25	Euphausia superba	11
1653	283	SEPTEMBER	2009-09-22	47	F	36	25	Euphausia superba	11
1654	284	SEPTEMBER	2009-09-22	47	F	36	25	Euphausia superba	11
1655	285	SEPTEMBER	2009-09-22	47	F	36	25	Euphausia superba	10.5
1656	286	SEPTEMBER	2009-09-22	47	F	36	25	Euphausia superba	9
1657	287	SEPTEMBER	2009-09-22	47	F	36	25	Euphausia superba	11
1658	288	SEPTEMBER	2009-09-22	47	F	36	25	Euphausia superba	10.5
1659	289	SEPTEMBER	2009-09-22	47	F	36	25	Euphausia superba	10
1660	290	SEPTEMBER	2009-09-22	47	F	36	25	Euphausia superba	10
1661	291	SEPTEMBER	2009-09-22	47	F	36	25	Euphausia superba	10
1662	292	SEPTEMBER	2009-09-22	47	F	36	25	Euphausia superba	12
1663	293	SEPTEMBER	2009-09-22	47	F	36	25	Euphausia superba	13.5
1664	294	SEPTEMBER	2009-09-22	47	F	36	25	Euphausia superba	13
1665	295	SEPTEMBER	2009-09-22	47	F	36	25	Euphausia superba	11
1666	296	SEPTEMBER	2009-09-22	47	F	36	25	Euphausia superba	12
1667	297	SEPTEMBER	2009-09-22	47	F	36	25	Euphausia superba	11.5
1668	298	SEPTEMBER	2009-09-22	47	F	36	25	Euphausia superba	13.5
1669	299	SEPTEMBER	2009-09-22	47	F	36	25	Euphausia superba	10.5
1670	300	SEPTEMBER	2009-09-22	47	F	36	25	Euphausia superba	12	47	MA
1671	301	SEPTEMBER	2009-09-22	47	F	36	25	Euphausia superba	11
1762	302	SEPTEMBER	2009-09-23	48	F	650	70	Euphausia superba		48	MA
1763	303	SEPTEMBER	2009-09-23	48	F	650	70	Euphausia superba		53	MA
1764	304	SEPTEMBER	2009-09-23	48	F	650	70	Euphausia superba		54	MA
1765	305	SEPTEMBER	2009-09-23	48	F	650	70	Euphausia superba		48	MA
1766	306	SEPTEMBER	2009-09-23	48	F	650	70	Euphausia superba		49	FA
1767	307	SEPTEMBER	2009-09-23	48	F	650	70	Euphausia superba		46	FS
1768	308	SEPTEMBER	2009-09-23	48	F	650	70	Euphausia superba		44	FS
1769	309	SEPTEMBER	2009-09-23	48	F	650	70	Euphausia superba		49	MA
1770	310	SEPTEMBER	2009-09-23	48	F	650	70	Euphausia superba		43	FS
1771	311	SEPTEMBER	2009-09-23	48	F	650	70	Euphausia superba		55	MA
1772	312	SEPTEMBER	2009-09-23	48	F	650	70	Euphausia superba		45	FS
1773	313	SEPTEMBER	2009-09-23	48	F	650	70	Euphausia superba		44	MA
1774	314	SEPTEMBER	2009-09-23	48	F	650	70	Euphausia superba		58	MA
1775	315	SEPTEMBER	2009-09-23	48	F	650	70	Euphausia superba		50	MA
1776	316	SEPTEMBER	2009-09-23	48	F	650	70	Euphausia superba		42	FS
1777	317	SEPTEMBER	2009-09-23	48	F	650	70	Euphausia superba		40	FA
1778	318	SEPTEMBER	2009-09-23	48	F	650	70	Euphausia superba		43	FS
1779	319	SEPTEMBER	2009-09-23	48	F	650	70	Euphausia superba		46	FS
1780	320	SEPTEMBER	2009-09-23	48	F	650	70	Euphausia superba		43	FS
1781	321	SEPTEMBER	2009-09-23	48	F	650	70	Euphausia superba		40	FS
1782	322	SEPTEMBER	2009-09-23	48	F	650	70	Euphausia superba		52	MA
1783	323	SEPTEMBER	2009-09-23	48	F	650	70	Euphausia superba		46	MA
1784	324	SEPTEMBER	2009-09-23	48	F	650	70	Euphausia superba		50	FA
1785	325	SEPTEMBER	2009-09-23	48	F	650	70	Euphausia superba		41	FS
1786	326	SEPTEMBER	2009-09-23	48	F	650	70	Euphausia superba		48	FS
1787	327	SEPTEMBER	2009-09-23	48	F	650	70	Euphausia superba		42	FS
1788	328	SEPTEMBER	2009-09-23	48	F	650	70	Euphausia superba		49	MA
1789	329	SEPTEMBER	2009-09-23	48	F	650	70	Euphausia superba		48	FA
1790	330	SEPTEMBER	2009-09-23	48	F	650	70	Euphausia superba		50	MA
1791	331	SEPTEMBER	2009-09-23	48	F	650	70	Euphausia superba		44	FS
1792	332	SEPTEMBER	2009-09-23	48	F	650	70	Euphausia superba		48	FS
1793	333	SEPTEMBER	2009-09-23	48	F	650	70	Euphausia superba		45	MA
1794	334	SEPTEMBER	2009-09-23	48	F	650	70	Euphausia superba		45	FA
1795	335	SEPTEMBER	2009-09-23	48	F	650	70	Euphausia superba		44	MA
1796	336	SEPTEMBER	2009-09-23	48	F	650	70	Euphausia superba		53	MA
1797	337	SEPTEMBER	2009-09-23	48	F	650	70	Euphausia superba		45	FS
1798	338	SEPTEMBER	2009-09-23	48	F	650	70	Euphausia superba		50	MA
1799	339	SEPTEMBER	2009-09-23	48	F	650	70	Euphausia superba		43	FS
1800	340	SEPTEMBER	2009-09-23	48	F	650	70	Euphausia superba		41	MA
1801	341	SEPTEMBER	2009-09-23	48	F	650	70	Euphausia superba		50	MA
1802	342	SEPTEMBER	2009-09-23	48	F	650	70	Euphausia superba		53	MA
1803	343	SEPTEMBER	2009-09-23	48	F	650	70	Euphausia superba		44	MA
1804	344	SEPTEMBER	2009-09-23	48	F	650	70	Euphausia superba		53	MA
1805	345	SEPTEMBER	2009-09-23	48	F	650	70	Euphausia superba		50	FS
1806	346	SEPTEMBER	2009-09-23	48	F	650	70	Euphausia superba		54	MA
1807	347	SEPTEMBER	2009-09-23	48	F	650	70	Euphausia superba		47	FA
1808	348	SEPTEMBER	2009-09-23	48	F	650	70	Euphausia superba		41	FS
1809	349	SEPTEMBER	2009-09-23	48	F	650	70	Euphausia superba		50	FA
1810	350	SEPTEMBER	2009-09-23	48	F	650	70	Euphausia superba		45	FS
1811	351	SEPTEMBER	2009-09-23	48	F	650	70	Euphausia superba		47	FS
1812	352	SEPTEMBER	2009-09-23	48	F	650	70	Euphausia superba		47	FA
1813	353	SEPTEMBER	2009-09-23	48	F	650	70	Euphausia superba		51	MA
1814	354	SEPTEMBER	2009-09-23	48	F	650	70	Euphausia superba		45	FS
1815	355	SEPTEMBER	2009-09-23	48	F	650	70	Euphausia superba		45	FS
1816	356	SEPTEMBER	2009-09-23	48	F	650	70	Euphausia superba		37	FS
1817	357	SEPTEMBER	2009-09-23	48	F	650	70	Euphausia superba		53	MA
1818	358	SEPTEMBER	2009-09-23	48	F	650	70	Euphausia superba		41	FS
1819	359	SEPTEMBER	2009-09-23	48	F	650	70	Euphausia superba		47	FA
1820	360	SEPTEMBER	2009-09-23	48	F	650	70	Euphausia superba		44	FS
1821	361	SEPTEMBER	2009-09-23	48	F	650	70	Euphausia superba		42	MA
1822	362	SEPTEMBER	2009-09-23	48	F	650	70	Euphausia superba		47	MA
1823	363	SEPTEMBER	2009-09-23	48	F	650	70	Euphausia superba		52	MA
1824	364	SEPTEMBER	2009-09-23	48	F	650	70	Euphausia superba		45	FS
1825	365	SEPTEMBER	2009-09-23	48	F	650	70	Euphausia superba		47	MA
1826	366	SEPTEMBER	2009-09-23	48	F	650	70	Euphausia superba		48	FS
1827	367	SEPTEMBER	2009-09-23	48	F	650	70	Euphausia superba		44	MA
1828	368	SEPTEMBER	2009-09-23	48	F	650	70	Euphausia superba		48	MA
1829	369	SEPTEMBER	2009-09-23	48	F	650	70	Euphausia superba		53	MA
1830	370	SEPTEMBER	2009-09-23	48	F	650	70	Euphausia superba		40	FS
1831	371	SEPTEMBER	2009-09-23	48	F	650	70	Euphausia superba		44	MA
1853	372	SEPTEMBER	2009-09-23	49	F	263	69	Euphausia superba		42	FA
1854	373	SEPTEMBER	2009-09-23	49	F	263	69	Euphausia superba		40	FS
1855	374	SEPTEMBER	2009-09-23	49	F	263	69	Euphausia superba		45	FS
1856	375	SEPTEMBER	2009-09-23	49	F	263	69	Euphausia superba		46	FS
1857	376	SEPTEMBER	2009-09-23	49	F	263	69	Euphausia superba		48	FS
1858	377	SEPTEMBER	2009-09-23	49	F	263	69	Euphausia superba		44	FS
1859	378	SEPTEMBER	2009-09-23	49	F	263	69	Euphausia superba		42	FS
1860	379	SEPTEMBER	2009-09-23	49	F	263	69	Euphausia superba		42	FS
1861	380	SEPTEMBER	2009-09-23	49	F	263	69	Euphausia superba		44	MA
1862	381	SEPTEMBER	2009-09-23	49	F	263	69	Euphausia superba		42	FS
1863	382	SEPTEMBER	2009-09-23	49	F	263	69	Euphausia superba		41	FS
1864	383	SEPTEMBER	2009-09-23	49	F	263	69	Euphausia superba		42	FS
1865	384	SEPTEMBER	2009-09-23	49	F	263	69	Euphausia superba		39	FS
1866	385	SEPTEMBER	2009-09-23	49	F	263	69	Euphausia superba		40	FS
1867	386	SEPTEMBER	2009-09-23	49	F	263	69	Euphausia superba		43	MA
1868	387	SEPTEMBER	2009-09-23	49	F	263	69	Euphausia superba		43	FS
1869	388	SEPTEMBER	2009-09-23	49	F	263	69	Euphausia superba		52	MA
1870	389	SEPTEMBER	2009-09-23	49	F	263	69	Euphausia superba		36	FS
1871	390	SEPTEMBER	2009-09-23	49	F	263	69	Euphausia superba		45	MA
1872	391	SEPTEMBER	2009-09-23	49	F	263	69	Euphausia superba		43	FS
1873	392	SEPTEMBER	2009-09-23	49	F	263	69	Euphausia superba		38	FS
1874	393	SEPTEMBER	2009-09-23	49	F	263	69	Euphausia superba		42	FS
1875	394	SEPTEMBER	2009-09-23	49	F	263	69	Euphausia superba		36	FS
1876	395	SEPTEMBER	2009-09-23	49	F	263	69	Euphausia superba		42	FS
1877	396	SEPTEMBER	2009-09-23	49	F	263	69	Euphausia superba		42	FS
1878	397	SEPTEMBER	2009-09-23	49	F	263	69	Euphausia superba		44	FS
1879	398	SEPTEMBER	2009-09-23	49	F	263	69	Euphausia superba		45	FA
1880	399	SEPTEMBER	2009-09-23	49	F	263	69	Euphausia superba		45	FA
1881	400	SEPTEMBER	2009-09-23	49	F	263	69	Euphausia superba		48	FS
1882	401	SEPTEMBER	2009-09-23	49	F	263	69	Euphausia superba		43	FS
1883	402	SEPTEMBER	2009-09-23	49	F	263	69	Euphausia superba		43	FS
1884	403	SEPTEMBER	2009-09-23	49	F	263	69	Euphausia superba		42	FA
1885	404	SEPTEMBER	2009-09-23	49	F	263	69	Euphausia superba		44	MA
1886	405	SEPTEMBER	2009-09-23	49	F	263	69	Euphausia superba		44	MA
1887	406	SEPTEMBER	2009-09-23	49	F	263	69	Euphausia superba		43	FS
1888	407	SEPTEMBER	2009-09-23	49	F	263	69	Euphausia superba		45	MA
1889	408	SEPTEMBER	2009-09-23	49	F	263	69	Euphausia superba		44	FS
1890	409	SEPTEMBER	2009-09-23	49	F	263	69	Euphausia superba		41	MA
1891	410	SEPTEMBER	2009-09-23	49	F	263	69	Euphausia superba		48	MA
1892	411	SEPTEMBER	2009-09-23	49	F	263	69	Euphausia superba		45	FA
1893	412	SEPTEMBER	2009-09-23	49	F	263	69	Euphausia superba		46	MA
1894	413	SEPTEMBER	2009-09-23	49	F	263	69	Euphausia superba		41	FS
1895	414	SEPTEMBER	2009-09-23	49	F	263	69	Euphausia superba		44	MA
1896	415	SEPTEMBER	2009-09-23	49	F	263	69	Euphausia superba		43	FS
1897	416	SEPTEMBER	2009-09-23	49	F	263	69	Euphausia superba		44	FS
1898	417	SEPTEMBER	2009-09-23	49	F	263	69	Euphausia superba		40	FS
1899	418	SEPTEMBER	2009-09-23	49	F	263	69	Euphausia superba		43	MA
1900	419	SEPTEMBER	2009-09-23	49	F	263	69	Euphausia superba		41	FS
1901	420	SEPTEMBER	2009-09-23	49	F	263	69	Euphausia superba		42	FS
1902	421	SEPTEMBER	2009-09-23	49	F	263	69	Euphausia superba		43	FS
1903	422	SEPTEMBER	2009-09-23	49	F	263	69	Euphausia superba		41	FS
1904	423	SEPTEMBER	2009-09-23	49	F	263	69	Euphausia superba		41	FS
1905	424	SEPTEMBER	2009-09-23	49	F	263	69	Euphausia superba		43	FS
1906	425	SEPTEMBER	2009-09-23	49	F	263	69	Euphausia superba		45	FS
1907	426	SEPTEMBER	2009-09-23	49	F	263	69	Euphausia superba		40	FS
1908	427	SEPTEMBER	2009-09-23	49	F	263	69	Euphausia superba		40	FS
1909	428	SEPTEMBER	2009-09-23	49	F	263	69	Euphausia superba		40	FS
1910	429	SEPTEMBER	2009-09-23	49	F	263	69	Euphausia superba		41	FS
1911	430	SEPTEMBER	2009-09-23	49	F	263	69	Euphausia superba		42	FS
1912	431	SEPTEMBER	2009-09-23	49	F	263	69	Euphausia superba		45	FS
1913	432	SEPTEMBER	2009-09-23	49	F	263	69	Euphausia superba		47	MA
1914	433	SEPTEMBER	2009-09-23	49	F	263	69	Euphausia superba		44	MA
1915	434	SEPTEMBER	2009-09-23	49	F	263	69	Euphausia superba		42	FS
1916	435	SEPTEMBER	2009-09-23	49	F	263	69	Euphausia superba		41	FS
1917	436	SEPTEMBER	2009-09-23	49	F	263	69	Euphausia superba		39	FS
1918	437	SEPTEMBER	2009-09-23	49	F	263	69	Euphausia superba		37	FS
1919	438	SEPTEMBER	2009-09-23	49	F	263	69	Euphausia superba		45	FS
1920	439	SEPTEMBER	2009-09-23	49	F	263	69	Euphausia superba		52	MA
1921	440	SEPTEMBER	2009-09-23	49	F	263	69	Euphausia superba		41	FS
1930	441	SEPTEMBER	2009-09-23	50	F	52	41	Euphausia superba		43	MA
1931	442	SEPTEMBER	2009-09-23	50	F	52	41	Euphausia superba		44	FA
1932	443	SEPTEMBER	2009-09-23	50	F	52	41	Euphausia superba		41	MA
1933	444	SEPTEMBER	2009-09-23	50	F	52	41	Euphausia superba		45	FS
1934	445	SEPTEMBER	2009-09-23	50	F	52	41	Euphausia superba		41	FA
1935	446	SEPTEMBER	2009-09-23	50	F	52	41	Euphausia superba		42	FS
1936	447	SEPTEMBER	2009-09-23	50	F	52	41	Euphausia superba		40	FA
1937	448	SEPTEMBER	2009-09-23	50	F	52	41	Euphausia superba		43	FA
1938	449	SEPTEMBER	2009-09-23	50	F	52	41	Euphausia superba		46	FA
1939	450	SEPTEMBER	2009-09-23	50	F	52	41	Euphausia superba		37	FS
1940	451	SEPTEMBER	2009-09-23	50	F	52	41	Euphausia superba		38	FS
1941	452	SEPTEMBER	2009-09-23	50	F	52	41	Euphausia superba		48	FA
1942	453	SEPTEMBER	2009-09-23	50	F	52	41	Euphausia superba	12		FS
1943	454	SEPTEMBER	2009-09-23	50	F	52	41	Euphausia superba		38	FS
1944	455	SEPTEMBER	2009-09-23	50	F	52	41	Euphausia superba		39	FA
1945	456	SEPTEMBER	2009-09-23	50	F	52	41	Euphausia superba		36	FS
1946	457	SEPTEMBER	2009-09-23	50	F	52	41	Euphausia superba		49	MA
1947	458	SEPTEMBER	2009-09-23	50	F	52	41	Euphausia superba		47	MA
1948	459	SEPTEMBER	2009-09-23	50	F	52	41	Euphausia superba		34	FS
1949	460	SEPTEMBER	2009-09-23	50	F	52	41	Euphausia superba		41	FS
1950	461	SEPTEMBER	2009-09-23	50	F	52	41	Euphausia superba		35	FS
1951	462	SEPTEMBER	2009-09-23	50	F	52	41	Euphausia superba	11
1952	463	SEPTEMBER	2009-09-23	50	F	52	41	Euphausia superba	12
1953	464	SEPTEMBER	2009-09-23	50	F	52	41	Euphausia superba		40	FS
1954	465	SEPTEMBER	2009-09-23	50	F	52	41	Euphausia superba		45	MA
1955	466	SEPTEMBER	2009-09-23	50	F	52	41	Euphausia superba		38	FA
1956	467	SEPTEMBER	2009-09-23	50	F	52	41	Euphausia superba		51	FA
1957	468	SEPTEMBER	2009-09-23	50	F	52	41	Euphausia superba		50	FA
1958	469	SEPTEMBER	2009-09-23	50	F	52	41	Euphausia superba		40	FA
1959	470	SEPTEMBER	2009-09-23	50	F	52	41	Euphausia superba		42	FS
1960	471	SEPTEMBER	2009-09-23	50	F	52	41	Euphausia superba		47
1961	472	SEPTEMBER	2009-09-23	50	F	52	41	Euphausia superba	13
1962	473	SEPTEMBER	2009-09-23	50	F	52	41	Euphausia superba		41	FS
1963	474	SEPTEMBER	2009-09-23	50	F	52	41	Euphausia superba		41	FA
1964	475	SEPTEMBER	2009-09-23	50	F	52	41	Euphausia superba	10
1965	476	SEPTEMBER	2009-09-23	50	F	52	41	Euphausia superba	11
1966	477	SEPTEMBER	2009-09-23	50	F	52	41	Euphausia superba	12
1967	478	SEPTEMBER	2009-09-23	50	F	52	41	Euphausia superba	11
1968	479	SEPTEMBER	2009-09-23	50	F	52	41	Euphausia superba	13
1969	480	SEPTEMBER	2009-09-23	50	F	52	41	Euphausia superba	14
1970	481	SEPTEMBER	2009-09-23	50	F	52	41	Euphausia superba		41	FS
2129	482	SEPTEMBER	2009-09-23	52	F	68	4	Euphausia superba	13
2130	483	SEPTEMBER	2009-09-23	52	F	68	4	Euphausia superba	13
2131	484	SEPTEMBER	2009-09-23	52	F	68	4	Euphausia superba	13
2132	485	SEPTEMBER	2009-09-23	52	F	68	4	Euphausia superba	12
2136	486	SEPTEMBER	2009-09-23	53	F	113		Euphausia superba
2137	487	SEPTEMBER	2009-09-23	54	F	122		Euphausia superba	12	42	FA
2138	488	SEPTEMBER	2009-09-23	54	F	122		Euphausia superba	11	45	MA
2139	489	SEPTEMBER	2009-09-23	54	F	122		Euphausia superba	12.5	45	FS
2140	490	SEPTEMBER	2009-09-23	54	F	122		Euphausia superba	11	40	FS
2141	491	SEPTEMBER	2009-09-23	54	F	122		Euphausia superba	11.5
2142	492	SEPTEMBER	2009-09-23	54	F	122		Euphausia superba	11.5	40	FS
2143	493	SEPTEMBER	2009-09-23	54	F	122		Euphausia superba	11	42	FS
2144	494	SEPTEMBER	2009-09-23	54	F	122		Euphausia superba	12
2145	495	SEPTEMBER	2009-09-23	54	F	122		Euphausia superba	10
2146	496	SEPTEMBER	2009-09-23	54	F	122		Euphausia superba	13
2149	497	SEPTEMBER	2009-09-24	55	M	17	4	Euphausia superba	13
2150	498	SEPTEMBER	2009-09-24	55	M	17	4	Euphausia superba	12.5
2151	499	SEPTEMBER	2009-09-24	55	M	17	4	Euphausia superba		41	FS
2152	500	SEPTEMBER	2009-09-24	55	M	17	4	Euphausia superba	11.5
1383	508	AUGUST	2009-08-27	40	F	1	1	Euphausia triachanta		26
1320	510	AUGUST	2009-08-26	35	M			Euphausiidae
1632	511	SEPTEMBER	2009-09-22	41	F	3		Euphausiidae
485	513	JUNE	2009-06-15	13	F	2	2	Eurythenes gryllus		26
486	514	JUNE	2009-06-15	13	F	2	2	Eurythenes gryllus		24
539	516	JUNE	2009-06-15	14	F	2	2	Eusiroides sp.		17
540	517	JUNE	2009-06-15	14	F	2	2	Eusiroides sp.		17
93	519	JUNE	2009-06-12	3	F	?	2	Gnatophausia
94	520	JUNE	2009-06-12	3	F	?	2	Gnatophausia
591	125	JULY	2009-07-19	15	F	755	1	Gondogeneia antarctica
707	544	JULY	2009-07-19	17	F	3	3	Gondogeneia georgiana
846	1778	JULY	2009-07-21	20	F	1468	8	Gondogeneia georgiana
970	2158	JULY	2009-07-21	22	F	2190		Gondogeneia georgiana
1077	2159	JULY	2009-07-22	24	F	3		Gondogeneia georgiana
1228	2161	JULY	2009-07-22	27	F	454		Gondogeneia georgiana
1841	2163	SEPTEMBER	2009-09-23	48	F	12	12	Gondogeneia georgiana		18
1842	2164	SEPTEMBER	2009-09-23	48	F	12	12	Gondogeneia georgiana		19
1843	2165	SEPTEMBER	2009-09-23	48	F	12	12	Gondogeneia georgiana		19
1844	2166	SEPTEMBER	2009-09-23	48	F	12	12	Gondogeneia georgiana		19
1845	2167	SEPTEMBER	2009-09-23	48	F	12	12	Gondogeneia georgiana		15
1846	2168	SEPTEMBER	2009-09-23	48	F	12	12	Gondogeneia georgiana		19
1847	2169	SEPTEMBER	2009-09-23	48	F	12	12	Gondogeneia georgiana		20
1848	2170	SEPTEMBER	2009-09-23	48	F	12	12	Gondogeneia georgiana		15
1849	2171	SEPTEMBER	2009-09-23	48	F	12	12	Gondogeneia georgiana		15
1850	2172	SEPTEMBER	2009-09-23	48	F	12	12	Gondogeneia georgiana		20
1851	2173	SEPTEMBER	2009-09-23	48	F	12	12	Gondogeneia georgiana		21
1852	2174	SEPTEMBER	2009-09-23	48	F	12	12	Gondogeneia georgiana		19
402	2160	JULY	2009-07-22	25	F	5		Gondogeneia georgiana
487	2175	SEPTEMBER	2009-09-23	50	F	1	1	Gondogeneia georgiana		19
706	522	JUNE	2009-06-14	8	F	1	1	Hyperiidae
795	524	JUNE	2009-06-15	12	M	1	1	Notocrangon antarcticus		20	f
1081	525	JUNE	2009-06-15	13	F	1	1	Notocrangon antarcticus		35
1113	526	JULY	2009-07-19	17	F		2	Notocrangon antarcticus
1114	527	JULY	2009-07-21	20	F	2	2	Notocrangon antarcticus
1115	528	JULY	2009-07-22	25	F	4	1	Notocrangon antarcticus		32
1188	529	JULY	2009-07-22	26	F	3	3	Notocrangon antarcticus		37
1234	530	JULY	2009-07-22	26	F	3	3	Notocrangon antarcticus		39
1346	531	JULY	2009-07-22	26	F	3	3	Notocrangon antarcticus		39
1384	532	JULY	2009-07-22	27	F	4	4	Notocrangon antarcticus		42
1640	534	AUGUST	2009-08-27	36	F	1	1	Notocrangon antarcticus
1643	535	AUGUST	2009-08-27	40	F	2	2	Notocrangon antarcticus		37
1971	536	AUGUST	2009-08-27	40	F	2	2	Notocrangon antarcticus		37
2133	537	SEPTEMBER	2009-09-22	43	M	7		Notocrangon antarcticus
1078	539	SEPTEMBER	2009-09-23	50	F	1	1	Notocrangon antarcticus
	540	SEPTEMBER	2009-09-23	52	F	3		Notocrangon antarcticus
	541	SEPTEMBER	2009-09-23	54	F	6		Notocrangon antarcticus
	2177	JULY	2009-07-22	24	F	1		Oediceroides cf lahillei
95		JULY	2009-07-21	22	F			Orchomenopsis acanthura
96		JULY	2009-07-22	27	F	5		Orchomenopsis acanthura
1		JULY	2009-07-21	20	F	1468	1	Paramoera walkeri
2	543	JUNE	2009-06-12	3	F	?	1	Pontogeneidae
3	546	JUNE	2009-06-12	3	F	?	1	Serolis bouvieri
4	548	JUNE	2009-06-12	1	F	1	1	Themisto gaudichaudii		20	m
5	549	JUNE	2009-06-12	2	M	151	89	Themisto gaudichaudii		23	f
6	550	JUNE	2009-06-12	2	M	151	89	Themisto gaudichaudii		22	f
7	551	JUNE	2009-06-12	2	M	151	89	Themisto gaudichaudii		19	f
8	552	JUNE	2009-06-12	2	M	151	89	Themisto gaudichaudii		21	f
9	553	JUNE	2009-06-12	2	M	151	89	Themisto gaudichaudii		23	f
10	554	JUNE	2009-06-12	2	M	151	89	Themisto gaudichaudii		23	f
11	555	JUNE	2009-06-12	2	M	151	89	Themisto gaudichaudii		22	m
12	556	JUNE	2009-06-12	2	M	151	89	Themisto gaudichaudii		21	m
13	557	JUNE	2009-06-12	2	M	151	89	Themisto gaudichaudii		20	f
14	558	JUNE	2009-06-12	2	M	151	89	Themisto gaudichaudii		21	m
15	559	JUNE	2009-06-12	2	M	151	89	Themisto gaudichaudii		23	f
16	560	JUNE	2009-06-12	2	M	151	89	Themisto gaudichaudii		23	f
17	561	JUNE	2009-06-12	2	M	151	89	Themisto gaudichaudii		21	m
18	562	JUNE	2009-06-12	2	M	151	89	Themisto gaudichaudii		22	f
19	563	JUNE	2009-06-12	2	M	151	89	Themisto gaudichaudii		22	m
20	564	JUNE	2009-06-12	2	M	151	89	Themisto gaudichaudii		21	f
21	565	JUNE	2009-06-12	2	M	151	89	Themisto gaudichaudii		21	f
22	566	JUNE	2009-06-12	2	M	151	89	Themisto gaudichaudii		21	m
23	567	JUNE	2009-06-12	2	M	151	89	Themisto gaudichaudii		20	m
24	568	JUNE	2009-06-12	2	M	151	89	Themisto gaudichaudii		22	m
25	569	JUNE	2009-06-12	2	M	151	89	Themisto gaudichaudii		23	f
26	570	JUNE	2009-06-12	2	M	151	89	Themisto gaudichaudii		22	f
27	571	JUNE	2009-06-12	2	M	151	89	Themisto gaudichaudii		23	f
28	572	JUNE	2009-06-12	2	M	151	89	Themisto gaudichaudii		20	m
29	573	JUNE	2009-06-12	2	M	151	89	Themisto gaudichaudii		23	m
30	574	JUNE	2009-06-12	2	M	151	89	Themisto gaudichaudii		23	f
31	575	JUNE	2009-06-12	2	M	151	89	Themisto gaudichaudii		20	f
32	576	JUNE	2009-06-12	2	M	151	89	Themisto gaudichaudii		20	f
33	577	JUNE	2009-06-12	2	M	151	89	Themisto gaudichaudii		22	m
34	578	JUNE	2009-06-12	2	M	151	89	Themisto gaudichaudii		20	f
35	579	JUNE	2009-06-12	2	M	151	89	Themisto gaudichaudii		23	f
36	580	JUNE	2009-06-12	2	M	151	89	Themisto gaudichaudii		20	m
37	581	JUNE	2009-06-12	2	M	151	89	Themisto gaudichaudii		22	m
38	582	JUNE	2009-06-12	2	M	151	89	Themisto gaudichaudii		21	f
39	583	JUNE	2009-06-12	2	M	151	89	Themisto gaudichaudii		20	f
40	584	JUNE	2009-06-12	2	M	151	89	Themisto gaudichaudii		23	f
41	585	JUNE	2009-06-12	2	M	151	89	Themisto gaudichaudii		22	m
42	586	JUNE	2009-06-12	2	M	151	89	Themisto gaudichaudii		22	f
43	587	JUNE	2009-06-12	2	M	151	89	Themisto gaudichaudii		21	m
44	588	JUNE	2009-06-12	2	M	151	89	Themisto gaudichaudii		23	f
45	589	JUNE	2009-06-12	2	M	151	89	Themisto gaudichaudii		22	f
46	590	JUNE	2009-06-12	2	M	151	89	Themisto gaudichaudii		21	f
47	591	JUNE	2009-06-12	2	M	151	89	Themisto gaudichaudii		22	f
48	592	JUNE	2009-06-12	2	M	151	89	Themisto gaudichaudii		22	f
49	593	JUNE	2009-06-12	2	M	151	89	Themisto gaudichaudii		20	m
50	594	JUNE	2009-06-12	2	M	151	89	Themisto gaudichaudii		23	f
51	595	JUNE	2009-06-12	2	M	151	89	Themisto gaudichaudii		22	m
52	596	JUNE	2009-06-12	2	M	151	89	Themisto gaudichaudii		21	f
53	597	JUNE	2009-06-12	2	M	151	89	Themisto gaudichaudii		22	f
54	598	JUNE	2009-06-12	2	M	151	89	Themisto gaudichaudii		23	f
55	599	JUNE	2009-06-12	2	M	151	89	Themisto gaudichaudii		21	m
56	600	JUNE	2009-06-12	2	M	151	89	Themisto gaudichaudii		22	f
57	601	JUNE	2009-06-12	2	M	151	89	Themisto gaudichaudii		23	f
58	602	JUNE	2009-06-12	2	M	151	89	Themisto gaudichaudii		22	f
59	603	JUNE	2009-06-12	2	M	151	89	Themisto gaudichaudii		22	f
60	604	JUNE	2009-06-12	2	M	151	89	Themisto gaudichaudii		22	f
61	605	JUNE	2009-06-12	2	M	151	89	Themisto gaudichaudii		22	m
62	606	JUNE	2009-06-12	2	M	151	89	Themisto gaudichaudii		22	m
63	607	JUNE	2009-06-12	2	M	151	89	Themisto gaudichaudii		23	f
64	608	JUNE	2009-06-12	2	M	151	89	Themisto gaudichaudii		21	f
65	609	JUNE	2009-06-12	2	M	151	89	Themisto gaudichaudii		21	f
66	610	JUNE	2009-06-12	2	M	151	89	Themisto gaudichaudii		24	f
67	611	JUNE	2009-06-12	2	M	151	89	Themisto gaudichaudii		22	f
68	612	JUNE	2009-06-12	2	M	151	89	Themisto gaudichaudii		23	f
69	613	JUNE	2009-06-12	2	M	151	89	Themisto gaudichaudii		21	m
70	614	JUNE	2009-06-12	2	M	151	89	Themisto gaudichaudii		23	f
71	615	JUNE	2009-06-12	2	M	151	89	Themisto gaudichaudii		22	f
72	616	JUNE	2009-06-12	2	M	151	89	Themisto gaudichaudii		23	f
73	617	JUNE	2009-06-12	2	M	151	89	Themisto gaudichaudii		21	m
74	618	JUNE	2009-06-12	2	M	151	89	Themisto gaudichaudii		19	f
75	619	JUNE	2009-06-12	2	M	151	89	Themisto gaudichaudii		22	f
76	620	JUNE	2009-06-12	2	M	151	89	Themisto gaudichaudii		22	m
77	621	JUNE	2009-06-12	2	M	151	89	Themisto gaudichaudii		20	f
78	622	JUNE	2009-06-12	2	M	151	89	Themisto gaudichaudii		21	m
79	623	JUNE	2009-06-12	2	M	151	89	Themisto gaudichaudii		24	m
80	624	JUNE	2009-06-12	2	M	151	89	Themisto gaudichaudii		23	f
81	625	JUNE	2009-06-12	2	M	151	89	Themisto gaudichaudii		23	f
82	626	JUNE	2009-06-12	2	M	151	89	Themisto gaudichaudii		22	f
83	627	JUNE	2009-06-12	2	M	151	89	Themisto gaudichaudii		22	m
84	628	JUNE	2009-06-12	2	M	151	89	Themisto gaudichaudii		23	f
85	629	JUNE	2009-06-12	2	M	151	89	Themisto gaudichaudii		22	m
86	630	JUNE	2009-06-12	2	M	151	89	Themisto gaudichaudii		23	f
87	631	JUNE	2009-06-12	2	M	151	89	Themisto gaudichaudii		22	f
88	632	JUNE	2009-06-12	2	M	151	89	Themisto gaudichaudii		21	m
89	633	JUNE	2009-06-12	2	M	151	89	Themisto gaudichaudii		22	f
90	634	JUNE	2009-06-12	2	M	151	89	Themisto gaudichaudii		20	f
97	635	JUNE	2009-06-12	2	M	151	89	Themisto gaudichaudii		22	f
98	636	JUNE	2009-06-12	2	M	151	89	Themisto gaudichaudii		21	f
99	637	JUNE	2009-06-12	2	M	151	89	Themisto gaudichaudii		21	f
100	638	JUNE	2009-06-12	3	F	?	51	Themisto gaudichaudii		21	f
101	639	JUNE	2009-06-12	3	F	?	51	Themisto gaudichaudii		21	f
102	640	JUNE	2009-06-12	3	F	?	51	Themisto gaudichaudii		23	f
103	641	JUNE	2009-06-12	3	F	?	51	Themisto gaudichaudii		21	f
104	642	JUNE	2009-06-12	3	F	?	51	Themisto gaudichaudii		23	f
105	643	JUNE	2009-06-12	3	F	?	51	Themisto gaudichaudii		20	f
106	644	JUNE	2009-06-12	3	F	?	51	Themisto gaudichaudii		22	f
107	645	JUNE	2009-06-12	3	F	?	51	Themisto gaudichaudii		21	f
108	646	JUNE	2009-06-12	3	F	?	51	Themisto gaudichaudii		20	f
109	647	JUNE	2009-06-12	3	F	?	51	Themisto gaudichaudii		20	f
110	648	JUNE	2009-06-12	3	F	?	51	Themisto gaudichaudii		25	f
111	649	JUNE	2009-06-12	3	F	?	51	Themisto gaudichaudii		21	f
112	650	JUNE	2009-06-12	3	F	?	51	Themisto gaudichaudii		23	m
113	651	JUNE	2009-06-12	3	F	?	51	Themisto gaudichaudii		21	f
114	652	JUNE	2009-06-12	3	F	?	51	Themisto gaudichaudii		21	f
115	653	JUNE	2009-06-12	3	F	?	51	Themisto gaudichaudii		22	f
116	654	JUNE	2009-06-12	3	F	?	51	Themisto gaudichaudii		22	f
117	655	JUNE	2009-06-12	3	F	?	51	Themisto gaudichaudii		23	f
118	656	JUNE	2009-06-12	3	F	?	51	Themisto gaudichaudii		21	m
119	657	JUNE	2009-06-12	3	F	?	51	Themisto gaudichaudii		21	f
120	658	JUNE	2009-06-12	3	F	?	51	Themisto gaudichaudii		23	f
121	659	JUNE	2009-06-12	3	F	?	51	Themisto gaudichaudii		20	f
122	660	JUNE	2009-06-12	3	F	?	51	Themisto gaudichaudii		23	m
123	661	JUNE	2009-06-12	3	F	?	51	Themisto gaudichaudii		25	f
124	662	JUNE	2009-06-12	3	F	?	51	Themisto gaudichaudii		22	f
125	663	JUNE	2009-06-12	3	F	?	51	Themisto gaudichaudii		22	f
126	664	JUNE	2009-06-12	3	F	?	51	Themisto gaudichaudii		22	f
127	665	JUNE	2009-06-12	3	F	?	51	Themisto gaudichaudii		22	f
128	666	JUNE	2009-06-12	3	F	?	51	Themisto gaudichaudii		21	m
129	667	JUNE	2009-06-12	3	F	?	51	Themisto gaudichaudii		22	f
130	668	JUNE	2009-06-12	3	F	?	51	Themisto gaudichaudii		21	f
131	669	JUNE	2009-06-12	3	F	?	51	Themisto gaudichaudii		22	m
132	670	JUNE	2009-06-12	3	F	?	51	Themisto gaudichaudii		22	f
133	671	JUNE	2009-06-12	3	F	?	51	Themisto gaudichaudii		23	f
134	672	JUNE	2009-06-12	3	F	?	51	Themisto gaudichaudii		23	f
135	673	JUNE	2009-06-12	3	F	?	51	Themisto gaudichaudii		22	m
136	674	JUNE	2009-06-12	3	F	?	51	Themisto gaudichaudii		20	m
137	675	JUNE	2009-06-12	3	F	?	51	Themisto gaudichaudii		24	f
138	676	JUNE	2009-06-12	3	F	?	51	Themisto gaudichaudii		22	f
139	677	JUNE	2009-06-12	3	F	?	51	Themisto gaudichaudii		22	m
140	678	JUNE	2009-06-12	3	F	?	51	Themisto gaudichaudii		21	f
141	679	JUNE	2009-06-12	3	F	?	51	Themisto gaudichaudii		23	f
142	680	JUNE	2009-06-12	3	F	?	51	Themisto gaudichaudii		22	f
143	681	JUNE	2009-06-12	3	F	?	51	Themisto gaudichaudii		23	f
144	682	JUNE	2009-06-12	3	F	?	51	Themisto gaudichaudii		22	f
145	683	JUNE	2009-06-12	3	F	?	51	Themisto gaudichaudii		22	m
146	684	JUNE	2009-06-12	3	F	?	51	Themisto gaudichaudii		23	f
147	685	JUNE	2009-06-12	3	F	?	51	Themisto gaudichaudii		23	f
164	686	JUNE	2009-06-12	3	F	?	51	Themisto gaudichaudii		20	f
165	687	JUNE	2009-06-12	3	F	?	51	Themisto gaudichaudii		22	m
166	688	JUNE	2009-06-12	3	F	?	51	Themisto gaudichaudii		24	f
167	902	JUNE	2009-06-14	4	F		50	Themisto gaudichaudii		23	m
168	903	JUNE	2009-06-14	4	F		50	Themisto gaudichaudii		24	f
169	904	JUNE	2009-06-14	4	F		50	Themisto gaudichaudii		23	m
170	905	JUNE	2009-06-14	4	F		50	Themisto gaudichaudii		22	m
171	906	JUNE	2009-06-14	4	F		50	Themisto gaudichaudii		22	m
172	907	JUNE	2009-06-14	4	F		50	Themisto gaudichaudii		23	m
173	908	JUNE	2009-06-14	4	F		50	Themisto gaudichaudii		24	f
174	909	JUNE	2009-06-14	4	F		50	Themisto gaudichaudii		19	f
175	910	JUNE	2009-06-14	4	F		50	Themisto gaudichaudii		21	f
176	911	JUNE	2009-06-14	4	F		50	Themisto gaudichaudii		22	f
177	912	JUNE	2009-06-14	4	F		50	Themisto gaudichaudii		22	f
178	913	JUNE	2009-06-14	4	F		50	Themisto gaudichaudii		23	m
179	914	JUNE	2009-06-14	4	F		50	Themisto gaudichaudii		22	m
180	915	JUNE	2009-06-14	4	F		50	Themisto gaudichaudii		22	m
181	916	JUNE	2009-06-14	4	F		50	Themisto gaudichaudii		23	f
182	917	JUNE	2009-06-14	4	F		50	Themisto gaudichaudii		21	f
183	918	JUNE	2009-06-14	4	F		50	Themisto gaudichaudii		23	f
184	919	JUNE	2009-06-14	4	F		50	Themisto gaudichaudii		21	f
185	920	JUNE	2009-06-14	4	F		50	Themisto gaudichaudii		23	m
186	921	JUNE	2009-06-14	4	F		50	Themisto gaudichaudii		24	f
187	922	JUNE	2009-06-14	4	F		50	Themisto gaudichaudii		20	f
188	923	JUNE	2009-06-14	4	F		50	Themisto gaudichaudii		22	f
189	924	JUNE	2009-06-14	4	F		50	Themisto gaudichaudii		20	m
190	925	JUNE	2009-06-14	4	F		50	Themisto gaudichaudii		22	f
191	926	JUNE	2009-06-14	4	F		50	Themisto gaudichaudii		23	f
192	927	JUNE	2009-06-14	4	F		50	Themisto gaudichaudii		22	f
193	928	JUNE	2009-06-14	4	F		50	Themisto gaudichaudii		22	m
194	929	JUNE	2009-06-14	4	F		50	Themisto gaudichaudii		22	f
195	930	JUNE	2009-06-14	4	F		50	Themisto gaudichaudii		23	f
196	931	JUNE	2009-06-14	4	F		50	Themisto gaudichaudii		21	f
197	932	JUNE	2009-06-14	4	F		50	Themisto gaudichaudii		21	m
198	933	JUNE	2009-06-14	4	F		50	Themisto gaudichaudii		21	f
199	934	JUNE	2009-06-14	4	F		50	Themisto gaudichaudii		21	f
200	935	JUNE	2009-06-14	4	F		50	Themisto gaudichaudii		23	m
201	936	JUNE	2009-06-14	4	F		50	Themisto gaudichaudii		22	f
202	937	JUNE	2009-06-14	4	F		50	Themisto gaudichaudii		22	m
203	938	JUNE	2009-06-14	4	F		50	Themisto gaudichaudii		22	m
204	939	JUNE	2009-06-14	4	F		50	Themisto gaudichaudii		22	f
205	940	JUNE	2009-06-14	4	F		50	Themisto gaudichaudii		25	f
206	941	JUNE	2009-06-14	4	F		50	Themisto gaudichaudii		21	m
207	942	JUNE	2009-06-14	4	F		50	Themisto gaudichaudii		23	f
208	943	JUNE	2009-06-14	4	F		50	Themisto gaudichaudii		21	f
209	944	JUNE	2009-06-14	4	F		50	Themisto gaudichaudii		21	m
210	945	JUNE	2009-06-14	4	F		50	Themisto gaudichaudii		20	f
211	946	JUNE	2009-06-14	4	F		50	Themisto gaudichaudii		23	m
212	947	JUNE	2009-06-14	4	F		50	Themisto gaudichaudii		21	m
213	948	JUNE	2009-06-14	4	F		50	Themisto gaudichaudii		21	f
227	949	JUNE	2009-06-14	4	F		50	Themisto gaudichaudii		21	m
228	950	JUNE	2009-06-14	4	F		50	Themisto gaudichaudii		21	m
229	951	JUNE	2009-06-14	4	F		50	Themisto gaudichaudii		23	f
230	850	JUNE	2009-06-14	5	F	833	52	Themisto gaudichaudii		20	f
231	851	JUNE	2009-06-14	5	F	833	52	Themisto gaudichaudii		22	m
232	852	JUNE	2009-06-14	5	F	833	52	Themisto gaudichaudii		21	m
233	853	JUNE	2009-06-14	5	F	833	52	Themisto gaudichaudii		22	m
234	854	JUNE	2009-06-14	5	F	833	52	Themisto gaudichaudii		23	m
235	855	JUNE	2009-06-14	5	F	833	52	Themisto gaudichaudii		23	m
236	856	JUNE	2009-06-14	5	F	833	52	Themisto gaudichaudii		22	f
237	857	JUNE	2009-06-14	5	F	833	52	Themisto gaudichaudii		23	f
238	858	JUNE	2009-06-14	5	F	833	52	Themisto gaudichaudii		23	m
239	859	JUNE	2009-06-14	5	F	833	52	Themisto gaudichaudii		22	f
240	860	JUNE	2009-06-14	5	F	833	52	Themisto gaudichaudii		22	f
241	861	JUNE	2009-06-14	5	F	833	52	Themisto gaudichaudii		21	m
242	862	JUNE	2009-06-14	5	F	833	52	Themisto gaudichaudii		22	f
243	863	JUNE	2009-06-14	5	F	833	52	Themisto gaudichaudii		22	f
244	864	JUNE	2009-06-14	5	F	833	52	Themisto gaudichaudii		22	m
245	865	JUNE	2009-06-14	5	F	833	52	Themisto gaudichaudii		22	m
246	866	JUNE	2009-06-14	5	F	833	52	Themisto gaudichaudii		22	m
247	867	JUNE	2009-06-14	5	F	833	52	Themisto gaudichaudii		23	f
248	868	JUNE	2009-06-14	5	F	833	52	Themisto gaudichaudii		23	f
249	869	JUNE	2009-06-14	5	F	833	52	Themisto gaudichaudii		22	m
250	870	JUNE	2009-06-14	5	F	833	52	Themisto gaudichaudii		21	f
251	871	JUNE	2009-06-14	5	F	833	52	Themisto gaudichaudii		23	m
252	872	JUNE	2009-06-14	5	F	833	52	Themisto gaudichaudii		23	m
253	873	JUNE	2009-06-14	5	F	833	52	Themisto gaudichaudii		22	f
254	874	JUNE	2009-06-14	5	F	833	52	Themisto gaudichaudii		22	f
255	875	JUNE	2009-06-14	5	F	833	52	Themisto gaudichaudii		22	f
256	876	JUNE	2009-06-14	5	F	833	52	Themisto gaudichaudii		22	m
257	877	JUNE	2009-06-14	5	F	833	52	Themisto gaudichaudii		20	f
258	878	JUNE	2009-06-14	5	F	833	52	Themisto gaudichaudii		20	m
259	879	JUNE	2009-06-14	5	F	833	52	Themisto gaudichaudii		23	m
260	880	JUNE	2009-06-14	5	F	833	52	Themisto gaudichaudii		22	f
261	881	JUNE	2009-06-14	5	F	833	52	Themisto gaudichaudii		21	f
262	882	JUNE	2009-06-14	5	F	833	52	Themisto gaudichaudii		22	m
263	883	JUNE	2009-06-14	5	F	833	52	Themisto gaudichaudii		23	f
264	884	JUNE	2009-06-14	5	F	833	52	Themisto gaudichaudii		23	f
265	885	JUNE	2009-06-14	5	F	833	52	Themisto gaudichaudii		23	f
266	886	JUNE	2009-06-14	5	F	833	52	Themisto gaudichaudii		21	m
267	887	JUNE	2009-06-14	5	F	833	52	Themisto gaudichaudii		22	m
268	888	JUNE	2009-06-14	5	F	833	52	Themisto gaudichaudii		22	m
269	889	JUNE	2009-06-14	5	F	833	52	Themisto gaudichaudii		22	f
270	890	JUNE	2009-06-14	5	F	833	52	Themisto gaudichaudii		23	m
271	891	JUNE	2009-06-14	5	F	833	52	Themisto gaudichaudii		21	m
272	892	JUNE	2009-06-14	5	F	833	52	Themisto gaudichaudii		22	f
273	893	JUNE	2009-06-14	5	F	833	52	Themisto gaudichaudii		23	f
274	894	JUNE	2009-06-14	5	F	833	52	Themisto gaudichaudii		22	m
275	895	JUNE	2009-06-14	5	F	833	52	Themisto gaudichaudii		22	m
276	896	JUNE	2009-06-14	5	F	833	52	Themisto gaudichaudii		20	f
277	897	JUNE	2009-06-14	5	F	833	52	Themisto gaudichaudii		20	f
278	898	JUNE	2009-06-14	5	F	833	52	Themisto gaudichaudii		22	m
279	899	JUNE	2009-06-14	5	F	833	52	Themisto gaudichaudii		23	f
280	900	JUNE	2009-06-14	5	F	833	52	Themisto gaudichaudii		22	f
281	901	JUNE	2009-06-14	5	F	833	52	Themisto gaudichaudii		24	f
282	690	JUNE	2009-06-14	6	M	338	50	Themisto gaudichaudii		24	f
283	691	JUNE	2009-06-14	6	M	338	50	Themisto gaudichaudii		22	f
284	692	JUNE	2009-06-14	6	M	338	50	Themisto gaudichaudii		21	f
285	693	JUNE	2009-06-14	6	M	338	50	Themisto gaudichaudii		22	f
286	694	JUNE	2009-06-14	6	M	338	50	Themisto gaudichaudii		23	f
287	695	JUNE	2009-06-14	6	M	338	50	Themisto gaudichaudii		22	m
288	696	JUNE	2009-06-14	6	M	338	50	Themisto gaudichaudii		23	m
289	697	JUNE	2009-06-14	6	M	338	50	Themisto gaudichaudii		23	m
290	698	JUNE	2009-06-14	6	M	338	50	Themisto gaudichaudii		23	m
291	699	JUNE	2009-06-14	6	M	338	50	Themisto gaudichaudii		22	m
292	700	JUNE	2009-06-14	6	M	338	50	Themisto gaudichaudii		21	f
293	701	JUNE	2009-06-14	6	M	338	50	Themisto gaudichaudii		23	m
294	702	JUNE	2009-06-14	6	M	338	50	Themisto gaudichaudii		23	f
295	703	JUNE	2009-06-14	6	M	338	50	Themisto gaudichaudii		21	f
296	704	JUNE	2009-06-14	6	M	338	50	Themisto gaudichaudii		23	f
297	705	JUNE	2009-06-14	6	M	338	50	Themisto gaudichaudii		23	m
298	706	JUNE	2009-06-14	6	M	338	50	Themisto gaudichaudii		23	f
299	707	JUNE	2009-06-14	6	M	338	50	Themisto gaudichaudii		22	f
300	708	JUNE	2009-06-14	6	M	338	50	Themisto gaudichaudii		22	m
301	709	JUNE	2009-06-14	6	M	338	50	Themisto gaudichaudii		21	f
302	710	JUNE	2009-06-14	6	M	338	50	Themisto gaudichaudii		23	f
303	711	JUNE	2009-06-14	6	M	338	50	Themisto gaudichaudii		22	f
304	712	JUNE	2009-06-14	6	M	338	50	Themisto gaudichaudii		25	f
305	713	JUNE	2009-06-14	6	M	338	50	Themisto gaudichaudii		23	f
306	714	JUNE	2009-06-14	6	M	338	50	Themisto gaudichaudii		24	m
307	715	JUNE	2009-06-14	6	M	338	50	Themisto gaudichaudii		22	m
308	716	JUNE	2009-06-14	6	M	338	50	Themisto gaudichaudii		22	m
309	717	JUNE	2009-06-14	6	M	338	50	Themisto gaudichaudii		24	f
310	718	JUNE	2009-06-14	6	M	338	50	Themisto gaudichaudii		22	f
311	719	JUNE	2009-06-14	6	M	338	50	Themisto gaudichaudii		22	f
312	720	JUNE	2009-06-14	6	M	338	50	Themisto gaudichaudii		23	f
313	721	JUNE	2009-06-14	6	M	338	50	Themisto gaudichaudii		23	f
314	722	JUNE	2009-06-14	6	M	338	50	Themisto gaudichaudii		21	m
315	723	JUNE	2009-06-14	6	M	338	50	Themisto gaudichaudii		23	f
316	724	JUNE	2009-06-14	6	M	338	50	Themisto gaudichaudii		24	m
317	725	JUNE	2009-06-14	6	M	338	50	Themisto gaudichaudii		21	m
318	726	JUNE	2009-06-14	6	M	338	50	Themisto gaudichaudii		22	m
319	727	JUNE	2009-06-14	6	M	338	50	Themisto gaudichaudii		24	m
320	728	JUNE	2009-06-14	6	M	338	50	Themisto gaudichaudii		21	m
321	729	JUNE	2009-06-14	6	M	338	50	Themisto gaudichaudii		23	f
322	730	JUNE	2009-06-14	6	M	338	50	Themisto gaudichaudii		21	m
323	731	JUNE	2009-06-14	6	M	338	50	Themisto gaudichaudii		23	f
324	732	JUNE	2009-06-14	6	M	338	50	Themisto gaudichaudii		22	m
325	733	JUNE	2009-06-14	6	M	338	50	Themisto gaudichaudii		23	f
326	734	JUNE	2009-06-14	6	M	338	50	Themisto gaudichaudii		21	m
327	735	JUNE	2009-06-14	6	M	338	50	Themisto gaudichaudii		21	m
328	736	JUNE	2009-06-14	6	M	338	50	Themisto gaudichaudii		21	m
358	737	JUNE	2009-06-14	6	M	338	50	Themisto gaudichaudii		22	f
359	738	JUNE	2009-06-14	6	M	338	50	Themisto gaudichaudii		22	f
360	739	JUNE	2009-06-14	6	M	338	50	Themisto gaudichaudii		22	f
361	952	JUNE	2009-06-14	7	F		41	Themisto gaudichaudii		32	m
362	953	JUNE	2009-06-14	7	F		41	Themisto gaudichaudii		24	f
363	954	JUNE	2009-06-14	7	F		41	Themisto gaudichaudii		21	f
364	955	JUNE	2009-06-14	7	F		41	Themisto gaudichaudii		19	f
365	956	JUNE	2009-06-14	7	F		41	Themisto gaudichaudii		21	f
366	957	JUNE	2009-06-14	7	F		41	Themisto gaudichaudii		20	m
367	958	JUNE	2009-06-14	7	F		41	Themisto gaudichaudii		22	m
368	959	JUNE	2009-06-14	7	F		41	Themisto gaudichaudii		21	m
369	960	JUNE	2009-06-14	7	F		41	Themisto gaudichaudii		21	f
370	961	JUNE	2009-06-14	7	F		41	Themisto gaudichaudii		22	f
371	962	JUNE	2009-06-14	7	F		41	Themisto gaudichaudii		23	f
372	963	JUNE	2009-06-14	7	F		41	Themisto gaudichaudii		22	f
373	964	JUNE	2009-06-14	7	F		41	Themisto gaudichaudii		22	f
374	965	JUNE	2009-06-14	7	F		41	Themisto gaudichaudii		20	m
375	966	JUNE	2009-06-14	7	F		41	Themisto gaudichaudii		22	f
376	967	JUNE	2009-06-14	7	F		41	Themisto gaudichaudii		21	m
377	968	JUNE	2009-06-14	7	F		41	Themisto gaudichaudii		23	f
378	969	JUNE	2009-06-14	7	F		41	Themisto gaudichaudii		22	m
379	970	JUNE	2009-06-14	7	F		41	Themisto gaudichaudii		22	f
380	971	JUNE	2009-06-14	7	F		41	Themisto gaudichaudii		19	m
381	972	JUNE	2009-06-14	7	F		41	Themisto gaudichaudii		22	m
382	973	JUNE	2009-06-14	7	F		41	Themisto gaudichaudii		22	m
383	974	JUNE	2009-06-14	7	F		41	Themisto gaudichaudii		20	f
384	975	JUNE	2009-06-14	7	F		41	Themisto gaudichaudii		28	m
385	976	JUNE	2009-06-14	7	F		41	Themisto gaudichaudii		21	f
386	977	JUNE	2009-06-14	7	F		41	Themisto gaudichaudii		23	m
387	978	JUNE	2009-06-14	7	F		41	Themisto gaudichaudii		21	m
388	979	JUNE	2009-06-14	7	F		41	Themisto gaudichaudii		19	f
389	980	JUNE	2009-06-14	7	F		41	Themisto gaudichaudii		21	f
390	981	JUNE	2009-06-14	7	F		41	Themisto gaudichaudii		23	f
391	982	JUNE	2009-06-14	7	F		41	Themisto gaudichaudii		22	m
392	983	JUNE	2009-06-14	7	F		41	Themisto gaudichaudii		22	m
393	984	JUNE	2009-06-14	7	F		41	Themisto gaudichaudii		22	f
394	985	JUNE	2009-06-14	7	F		41	Themisto gaudichaudii		23	f
395	986	JUNE	2009-06-14	7	F		41	Themisto gaudichaudii		25	m
396	987	JUNE	2009-06-14	7	F		41	Themisto gaudichaudii		22	f
397	988	JUNE	2009-06-14	7	F		41	Themisto gaudichaudii		22	f
398	989	JUNE	2009-06-14	7	F		41	Themisto gaudichaudii		22	f
403	990	JUNE	2009-06-14	7	F		41	Themisto gaudichaudii		21	m
404	991	JUNE	2009-06-14	7	F		41	Themisto gaudichaudii		18	f
405	992	JUNE	2009-06-14	7	F		41	Themisto gaudichaudii		21	f
406	993	JUNE	2009-06-14	8	F	1595	42	Themisto gaudichaudii		31	m
407	994	JUNE	2009-06-14	8	F	1595	42	Themisto gaudichaudii		22	m
408	995	JUNE	2009-06-14	8	F	1595	42	Themisto gaudichaudii		22	m
409	996	JUNE	2009-06-14	8	F	1595	42	Themisto gaudichaudii		21	f
410	997	JUNE	2009-06-14	8	F	1595	42	Themisto gaudichaudii		23	f
411	998	JUNE	2009-06-14	8	F	1595	42	Themisto gaudichaudii		22	m
412	999	JUNE	2009-06-14	8	F	1595	42	Themisto gaudichaudii		20	m
413	1000	JUNE	2009-06-14	8	F	1595	42	Themisto gaudichaudii		21	f
414	1001	JUNE	2009-06-14	8	F	1595	42	Themisto gaudichaudii		21	m
415	1002	JUNE	2009-06-14	8	F	1595	42	Themisto gaudichaudii		21	m
416	1003	JUNE	2009-06-14	8	F	1595	42	Themisto gaudichaudii		24	m
417	1004	JUNE	2009-06-14	8	F	1595	42	Themisto gaudichaudii		21	f
418	1005	JUNE	2009-06-14	8	F	1595	42	Themisto gaudichaudii		21	f
419	1006	JUNE	2009-06-14	8	F	1595	42	Themisto gaudichaudii		22	f
420	1007	JUNE	2009-06-14	8	F	1595	42	Themisto gaudichaudii		21	m
421	1008	JUNE	2009-06-14	8	F	1595	42	Themisto gaudichaudii		22	m
422	1009	JUNE	2009-06-14	8	F	1595	42	Themisto gaudichaudii		23	f
423	1010	JUNE	2009-06-14	8	F	1595	42	Themisto gaudichaudii		22	f
424	1011	JUNE	2009-06-14	8	F	1595	42	Themisto gaudichaudii		22	f
425	1012	JUNE	2009-06-14	8	F	1595	42	Themisto gaudichaudii		22	f
426	1013	JUNE	2009-06-14	8	F	1595	42	Themisto gaudichaudii		22	f
427	1014	JUNE	2009-06-14	8	F	1595	42	Themisto gaudichaudii		21	f
428	1015	JUNE	2009-06-14	8	F	1595	42	Themisto gaudichaudii		20	m
429	1016	JUNE	2009-06-14	8	F	1595	42	Themisto gaudichaudii		21	f
430	1017	JUNE	2009-06-14	8	F	1595	42	Themisto gaudichaudii		21	f
431	1018	JUNE	2009-06-14	8	F	1595	42	Themisto gaudichaudii		23	f
432	1019	JUNE	2009-06-14	8	F	1595	42	Themisto gaudichaudii		22	f
433	1020	JUNE	2009-06-14	8	F	1595	42	Themisto gaudichaudii		22	m
434	1021	JUNE	2009-06-14	8	F	1595	42	Themisto gaudichaudii		22	m
435	1022	JUNE	2009-06-14	8	F	1595	42	Themisto gaudichaudii		24	m
436	1023	JUNE	2009-06-14	8	F	1595	42	Themisto gaudichaudii		20	m
437	1024	JUNE	2009-06-14	8	F	1595	42	Themisto gaudichaudii		24	f
438	1025	JUNE	2009-06-14	8	F	1595	42	Themisto gaudichaudii		21	f
439	1026	JUNE	2009-06-14	8	F	1595	42	Themisto gaudichaudii		24	m
440	1027	JUNE	2009-06-14	8	F	1595	42	Themisto gaudichaudii		20	f
441	1028	JUNE	2009-06-14	8	F	1595	42	Themisto gaudichaudii		20	f
442	1029	JUNE	2009-06-14	8	F	1595	42	Themisto gaudichaudii		22	f
443	1030	JUNE	2009-06-14	8	F	1595	42	Themisto gaudichaudii		22	m
444	1031	JUNE	2009-06-14	8	F	1595	42	Themisto gaudichaudii		20	f
446	1032	JUNE	2009-06-14	8	F	1595	42	Themisto gaudichaudii		21	f
448	1033	JUNE	2009-06-14	8	F	1595	42	Themisto gaudichaudii		21	m
449	1034	JUNE	2009-06-14	8	F	1595	42	Themisto gaudichaudii		21	m
450	689	JUNE	2009-06-14	9	M			Themisto gaudichaudii
452	747	JUNE	2009-06-15	10	M	9	3	Themisto gaudichaudii		22	m
453	748	JUNE	2009-06-15	10	M	9	3	Themisto gaudichaudii		22	m
454	749	JUNE	2009-06-15	10	M	9	3	Themisto gaudichaudii		23	f
455	740	JUNE	2009-06-15	12	M	7	7	Themisto gaudichaudii		23	m
456	741	JUNE	2009-06-15	12	M	7	7	Themisto gaudichaudii		23	f
457	742	JUNE	2009-06-15	12	M	7	7	Themisto gaudichaudii		22	m
458	743	JUNE	2009-06-15	12	M	7	7	Themisto gaudichaudii		21	m
488	744	JUNE	2009-06-15	12	M	7	7	Themisto gaudichaudii		22	f
489	745	JUNE	2009-06-15	12	M	7	7	Themisto gaudichaudii		22	m
490	746	JUNE	2009-06-15	12	M	7	7	Themisto gaudichaudii		20	f
491	800	JUNE	2009-06-15	13	F	1672	50	Themisto gaudichaudii		21	m
492	801	JUNE	2009-06-15	13	F	1672	50	Themisto gaudichaudii		22	f
493	802	JUNE	2009-06-15	13	F	1672	50	Themisto gaudichaudii		23	f
494	803	JUNE	2009-06-15	13	F	1672	50	Themisto gaudichaudii		20	f
495	804	JUNE	2009-06-15	13	F	1672	50	Themisto gaudichaudii		20	m
496	805	JUNE	2009-06-15	13	F	1672	50	Themisto gaudichaudii		21	m
497	806	JUNE	2009-06-15	13	F	1672	50	Themisto gaudichaudii		23	f
498	807	JUNE	2009-06-15	13	F	1672	50	Themisto gaudichaudii		22	f
499	808	JUNE	2009-06-15	13	F	1672	50	Themisto gaudichaudii		20	f
500	809	JUNE	2009-06-15	13	F	1672	50	Themisto gaudichaudii		22	m
501	810	JUNE	2009-06-15	13	F	1672	50	Themisto gaudichaudii		22	f
502	811	JUNE	2009-06-15	13	F	1672	50	Themisto gaudichaudii		21	m
503	812	JUNE	2009-06-15	13	F	1672	50	Themisto gaudichaudii		21	m
504	813	JUNE	2009-06-15	13	F	1672	50	Themisto gaudichaudii		21	f
505	814	JUNE	2009-06-15	13	F	1672	50	Themisto gaudichaudii		24	f
506	815	JUNE	2009-06-15	13	F	1672	50	Themisto gaudichaudii		22	f
507	816	JUNE	2009-06-15	13	F	1672	50	Themisto gaudichaudii		20	f
508	817	JUNE	2009-06-15	13	F	1672	50	Themisto gaudichaudii		22	m
509	818	JUNE	2009-06-15	13	F	1672	50	Themisto gaudichaudii		21	f
510	819	JUNE	2009-06-15	13	F	1672	50	Themisto gaudichaudii		21	m
511	820	JUNE	2009-06-15	13	F	1672	50	Themisto gaudichaudii		23	f
512	821	JUNE	2009-06-15	13	F	1672	50	Themisto gaudichaudii		22	f
513	822	JUNE	2009-06-15	13	F	1672	50	Themisto gaudichaudii		22	m
514	823	JUNE	2009-06-15	13	F	1672	50	Themisto gaudichaudii		21	f
515	824	JUNE	2009-06-15	13	F	1672	50	Themisto gaudichaudii		21	m
516	825	JUNE	2009-06-15	13	F	1672	50	Themisto gaudichaudii		23	f
517	826	JUNE	2009-06-15	13	F	1672	50	Themisto gaudichaudii		22	m
518	827	JUNE	2009-06-15	13	F	1672	50	Themisto gaudichaudii		19	m
519	828	JUNE	2009-06-15	13	F	1672	50	Themisto gaudichaudii		23	m
520	829	JUNE	2009-06-15	13	F	1672	50	Themisto gaudichaudii		20	f
521	830	JUNE	2009-06-15	13	F	1672	50	Themisto gaudichaudii		20	m
522	831	JUNE	2009-06-15	13	F	1672	50	Themisto gaudichaudii		21	m
523	832	JUNE	2009-06-15	13	F	1672	50	Themisto gaudichaudii		21	m
524	833	JUNE	2009-06-15	13	F	1672	50	Themisto gaudichaudii		20	m
525	834	JUNE	2009-06-15	13	F	1672	50	Themisto gaudichaudii		20	f
526	835	JUNE	2009-06-15	13	F	1672	50	Themisto gaudichaudii		22	f
527	836	JUNE	2009-06-15	13	F	1672	50	Themisto gaudichaudii		21	m
528	837	JUNE	2009-06-15	13	F	1672	50	Themisto gaudichaudii		22	f
529	838	JUNE	2009-06-15	13	F	1672	50	Themisto gaudichaudii		22	f
530	839	JUNE	2009-06-15	13	F	1672	50	Themisto gaudichaudii		20	f
531	840	JUNE	2009-06-15	13	F	1672	50	Themisto gaudichaudii		20	m
532	841	JUNE	2009-06-15	13	F	1672	50	Themisto gaudichaudii		21	m
533	842	JUNE	2009-06-15	13	F	1672	50	Themisto gaudichaudii		23	f
534	843	JUNE	2009-06-15	13	F	1672	50	Themisto gaudichaudii		21	m
535	844	JUNE	2009-06-15	13	F	1672	50	Themisto gaudichaudii		21	f
536	845	JUNE	2009-06-15	13	F	1672	50	Themisto gaudichaudii		22	m
537	846	JUNE	2009-06-15	13	F	1672	50	Themisto gaudichaudii		22	f
541	847	JUNE	2009-06-15	13	F	1672	50	Themisto gaudichaudii		23	f
542	848	JUNE	2009-06-15	13	F	1672	50	Themisto gaudichaudii		22	f
543	849	JUNE	2009-06-15	13	F	1672	50	Themisto gaudichaudii		22	f
544	750	JUNE	2009-06-15	14	F	674	50	Themisto gaudichaudii		22	f
545	751	JUNE	2009-06-15	14	F	674	50	Themisto gaudichaudii		22	m
546	752	JUNE	2009-06-15	14	F	674	50	Themisto gaudichaudii		22	m
547	753	JUNE	2009-06-15	14	F	674	50	Themisto gaudichaudii		22	f
548	754	JUNE	2009-06-15	14	F	674	50	Themisto gaudichaudii		21	f
549	755	JUNE	2009-06-15	14	F	674	50	Themisto gaudichaudii		22	f
550	756	JUNE	2009-06-15	14	F	674	50	Themisto gaudichaudii		23	f
551	757	JUNE	2009-06-15	14	F	674	50	Themisto gaudichaudii		22	f
552	758	JUNE	2009-06-15	14	F	674	50	Themisto gaudichaudii		21	f
553	759	JUNE	2009-06-15	14	F	674	50	Themisto gaudichaudii		22	m
554	760	JUNE	2009-06-15	14	F	674	50	Themisto gaudichaudii		22	m
555	761	JUNE	2009-06-15	14	F	674	50	Themisto gaudichaudii		21	f
556	762	JUNE	2009-06-15	14	F	674	50	Themisto gaudichaudii		24	f
557	763	JUNE	2009-06-15	14	F	674	50	Themisto gaudichaudii		22	f
558	764	JUNE	2009-06-15	14	F	674	50	Themisto gaudichaudii		22	f
559	765	JUNE	2009-06-15	14	F	674	50	Themisto gaudichaudii		21	m
560	766	JUNE	2009-06-15	14	F	674	50	Themisto gaudichaudii		20	m
561	767	JUNE	2009-06-15	14	F	674	50	Themisto gaudichaudii		24	f
562	768	JUNE	2009-06-15	14	F	674	50	Themisto gaudichaudii		22	f
563	769	JUNE	2009-06-15	14	F	674	50	Themisto gaudichaudii		22	f
564	770	JUNE	2009-06-15	14	F	674	50	Themisto gaudichaudii		22	f
565	771	JUNE	2009-06-15	14	F	674	50	Themisto gaudichaudii		21	f
566	772	JUNE	2009-06-15	14	F	674	50	Themisto gaudichaudii		23	f
567	773	JUNE	2009-06-15	14	F	674	50	Themisto gaudichaudii		22	f
568	774	JUNE	2009-06-15	14	F	674	50	Themisto gaudichaudii		21	m
569	775	JUNE	2009-06-15	14	F	674	50	Themisto gaudichaudii		20	f
570	776	JUNE	2009-06-15	14	F	674	50	Themisto gaudichaudii		22	f
571	777	JUNE	2009-06-15	14	F	674	50	Themisto gaudichaudii		22	f
572	778	JUNE	2009-06-15	14	F	674	50	Themisto gaudichaudii		20	m
573	779	JUNE	2009-06-15	14	F	674	50	Themisto gaudichaudii		20	f
574	780	JUNE	2009-06-15	14	F	674	50	Themisto gaudichaudii		23	m
575	781	JUNE	2009-06-15	14	F	674	50	Themisto gaudichaudii		21	f
576	782	JUNE	2009-06-15	14	F	674	50	Themisto gaudichaudii		23	m
577	783	JUNE	2009-06-15	14	F	674	50	Themisto gaudichaudii		22	m
578	784	JUNE	2009-06-15	14	F	674	50	Themisto gaudichaudii		23	f
579	785	JUNE	2009-06-15	14	F	674	50	Themisto gaudichaudii		21	m
580	786	JUNE	2009-06-15	14	F	674	50	Themisto gaudichaudii		21	m
581	787	JUNE	2009-06-15	14	F	674	50	Themisto gaudichaudii		23	f
582	788	JUNE	2009-06-15	14	F	674	50	Themisto gaudichaudii		22	m
583	789	JUNE	2009-06-15	14	F	674	50	Themisto gaudichaudii		23	f
584	790	JUNE	2009-06-15	14	F	674	50	Themisto gaudichaudii		20	m
585	791	JUNE	2009-06-15	14	F	674	50	Themisto gaudichaudii		21	m
586	792	JUNE	2009-06-15	14	F	674	50	Themisto gaudichaudii		21	f
587	793	JUNE	2009-06-15	14	F	674	50	Themisto gaudichaudii		20	m
588	794	JUNE	2009-06-15	14	F	674	50	Themisto gaudichaudii		22	m
589	795	JUNE	2009-06-15	14	F	674	50	Themisto gaudichaudii		20	m
590	796	JUNE	2009-06-15	14	F	674	50	Themisto gaudichaudii		23	m
592	797	JUNE	2009-06-15	14	F	674	50	Themisto gaudichaudii		21	f
593	798	JUNE	2009-06-15	14	F	674	50	Themisto gaudichaudii		21	m
594	799	JUNE	2009-06-15	14	F	674	50	Themisto gaudichaudii		25	f
595	1035	JULY	2009-07-19	15	F	755	51	Themisto gaudichaudii		21	f
596	1036	JULY	2009-07-19	15	F	755	51	Themisto gaudichaudii		24	f
597	1037	JULY	2009-07-19	15	F	755	51	Themisto gaudichaudii		22	f
598	1038	JULY	2009-07-19	15	F	755	51	Themisto gaudichaudii		21	f
599	1039	JULY	2009-07-19	15	F	755	51	Themisto gaudichaudii		22	f
600	1040	JULY	2009-07-19	15	F	755	51	Themisto gaudichaudii		22	f
601	1041	JULY	2009-07-19	15	F	755	51	Themisto gaudichaudii		24	f
602	1042	JULY	2009-07-19	15	F	755	51	Themisto gaudichaudii		20	f
603	1043	JULY	2009-07-19	15	F	755	51	Themisto gaudichaudii		22	f
604	1044	JULY	2009-07-19	15	F	755	51	Themisto gaudichaudii		21	f
605	1045	JULY	2009-07-19	15	F	755	51	Themisto gaudichaudii		24	f
606	1046	JULY	2009-07-19	15	F	755	51	Themisto gaudichaudii		23	f
607	1047	JULY	2009-07-19	15	F	755	51	Themisto gaudichaudii		22	f
608	1048	JULY	2009-07-19	15	F	755	51	Themisto gaudichaudii		21	m
609	1049	JULY	2009-07-19	15	F	755	51	Themisto gaudichaudii		23	f
610	1050	JULY	2009-07-19	15	F	755	51	Themisto gaudichaudii		24	f
611	1051	JULY	2009-07-19	15	F	755	51	Themisto gaudichaudii		21	f
612	1052	JULY	2009-07-19	15	F	755	51	Themisto gaudichaudii		22	f
613	1053	JULY	2009-07-19	15	F	755	51	Themisto gaudichaudii		20	f
614	1054	JULY	2009-07-19	15	F	755	51	Themisto gaudichaudii		20	m
615	1055	JULY	2009-07-19	15	F	755	51	Themisto gaudichaudii		22	f
616	1056	JULY	2009-07-19	15	F	755	51	Themisto gaudichaudii		21	f
617	1057	JULY	2009-07-19	15	F	755	51	Themisto gaudichaudii		20	f
618	1058	JULY	2009-07-19	15	F	755	51	Themisto gaudichaudii		22	f
619	1059	JULY	2009-07-19	15	F	755	51	Themisto gaudichaudii		24	f
620	1060	JULY	2009-07-19	15	F	755	51	Themisto gaudichaudii		22	f
621	1061	JULY	2009-07-19	15	F	755	51	Themisto gaudichaudii		22	f
622	1062	JULY	2009-07-19	15	F	755	51	Themisto gaudichaudii		21	f
623	1063	JULY	2009-07-19	15	F	755	51	Themisto gaudichaudii		21	f
624	1064	JULY	2009-07-19	15	F	755	51	Themisto gaudichaudii		21	f
625	1065	JULY	2009-07-19	15	F	755	51	Themisto gaudichaudii		18	m
626	1066	JULY	2009-07-19	15	F	755	51	Themisto gaudichaudii		21	f
627	1067	JULY	2009-07-19	15	F	755	51	Themisto gaudichaudii		24	f
628	1068	JULY	2009-07-19	15	F	755	51	Themisto gaudichaudii		21	f
629	1069	JULY	2009-07-19	15	F	755	51	Themisto gaudichaudii		20	m
630	1070	JULY	2009-07-19	15	F	755	51	Themisto gaudichaudii		23	f
631	1071	JULY	2009-07-19	15	F	755	51	Themisto gaudichaudii		20	f
632	1072	JULY	2009-07-19	15	F	755	51	Themisto gaudichaudii		22	m
633	1073	JULY	2009-07-19	15	F	755	51	Themisto gaudichaudii		22	f
634	1074	JULY	2009-07-19	15	F	755	51	Themisto gaudichaudii		24	f
635	1075	JULY	2009-07-19	15	F	755	51	Themisto gaudichaudii		24	f
636	1076	JULY	2009-07-19	15	F	755	51	Themisto gaudichaudii		24	f
637	1077	JULY	2009-07-19	15	F	755	51	Themisto gaudichaudii		20	f
638	1078	JULY	2009-07-19	15	F	755	51	Themisto gaudichaudii		23	f
639	1079	JULY	2009-07-19	15	F	755	51	Themisto gaudichaudii		20	m
640	1080	JULY	2009-07-19	15	F	755	51	Themisto gaudichaudii		23	f
641	1081	JULY	2009-07-19	15	F	755	51	Themisto gaudichaudii		24	f
642	1082	JULY	2009-07-19	15	F	755	51	Themisto gaudichaudii		19	m
646	1083	JULY	2009-07-19	15	F	755	51	Themisto gaudichaudii		21	f
647	1084	JULY	2009-07-19	15	F	755	51	Themisto gaudichaudii		20	f
648	1085	JULY	2009-07-19	15	F	755	51	Themisto gaudichaudii		22	f
649	1086	JULY	2009-07-19	16	M	24	16	Themisto gaudichaudii		21	f
650	1087	JULY	2009-07-19	16	M	24	16	Themisto gaudichaudii		23	f
651	1088	JULY	2009-07-19	16	M	24	16	Themisto gaudichaudii		19	f
652	1089	JULY	2009-07-19	16	M	24	16	Themisto gaudichaudii		21	f
653	1090	JULY	2009-07-19	16	M	24	16	Themisto gaudichaudii		18	f
654	1091	JULY	2009-07-19	16	M	24	16	Themisto gaudichaudii		21	f
655	1092	JULY	2009-07-19	16	M	24	16	Themisto gaudichaudii		20	m
656	1093	JULY	2009-07-19	16	M	24	16	Themisto gaudichaudii		19	f
657	1094	JULY	2009-07-19	16	M	24	16	Themisto gaudichaudii		21	f
658	1095	JULY	2009-07-19	16	M	24	16	Themisto gaudichaudii		23	f
659	1096	JULY	2009-07-19	16	M	24	16	Themisto gaudichaudii		22	m
660	1097	JULY	2009-07-19	16	M	24	16	Themisto gaudichaudii		21	f
661	1098	JULY	2009-07-19	16	M	24	16	Themisto gaudichaudii		20	f
662	1099	JULY	2009-07-19	16	M	24	16	Themisto gaudichaudii		18	f
663	1100	JULY	2009-07-19	16	M	24	16	Themisto gaudichaudii		21	f
664	1101	JULY	2009-07-19	16	M	24	16	Themisto gaudichaudii		20	m
665	1886	JULY	2009-07-19	16	M	9	5	Themisto gaudichaudii		20
666	1887	JULY	2009-07-19	16	M	9	5	Themisto gaudichaudii		23
708	1888	JULY	2009-07-19	16	M	9	5	Themisto gaudichaudii		20
709	1889	JULY	2009-07-19	16	M	9	5	Themisto gaudichaudii		20
710	1890	JULY	2009-07-19	16	M	9	5	Themisto gaudichaudii		20
711	1102	JULY	2009-07-19	17	F	694	50	Themisto gaudichaudii		22	f
712	1103	JULY	2009-07-19	17	F	694	50	Themisto gaudichaudii		24	f
713	1104	JULY	2009-07-19	17	F	694	50	Themisto gaudichaudii		23	f
714	1105	JULY	2009-07-19	17	F	694	50	Themisto gaudichaudii		22	f
715	1106	JULY	2009-07-19	17	F	694	50	Themisto gaudichaudii		20	f
716	1107	JULY	2009-07-19	17	F	694	50	Themisto gaudichaudii		22	f
717	1108	JULY	2009-07-19	17	F	694	50	Themisto gaudichaudii		22	f
718	1109	JULY	2009-07-19	17	F	694	50	Themisto gaudichaudii		21	f
719	1110	JULY	2009-07-19	17	F	694	50	Themisto gaudichaudii		20	m
720	1111	JULY	2009-07-19	17	F	694	50	Themisto gaudichaudii		23	f
721	1112	JULY	2009-07-19	17	F	694	50	Themisto gaudichaudii		21	f
722	1113	JULY	2009-07-19	17	F	694	50	Themisto gaudichaudii		21	f
723	1114	JULY	2009-07-19	17	F	694	50	Themisto gaudichaudii		21	f
724	1115	JULY	2009-07-19	17	F	694	50	Themisto gaudichaudii		20	f
725	1116	JULY	2009-07-19	17	F	694	50	Themisto gaudichaudii		21	f
726	1117	JULY	2009-07-19	17	F	694	50	Themisto gaudichaudii		20	f
727	1118	JULY	2009-07-19	17	F	694	50	Themisto gaudichaudii		22	f
728	1119	JULY	2009-07-19	17	F	694	50	Themisto gaudichaudii		18	f
729	1120	JULY	2009-07-19	17	F	694	50	Themisto gaudichaudii		22	f
730	1121	JULY	2009-07-19	17	F	694	50	Themisto gaudichaudii		23	f
731	1122	JULY	2009-07-19	17	F	694	50	Themisto gaudichaudii		23	f
732	1123	JULY	2009-07-19	17	F	694	50	Themisto gaudichaudii		22	f
733	1124	JULY	2009-07-19	17	F	694	50	Themisto gaudichaudii		21	f
734	1125	JULY	2009-07-19	17	F	694	50	Themisto gaudichaudii		24	m
735	1126	JULY	2009-07-19	17	F	694	50	Themisto gaudichaudii		23	f
736	1127	JULY	2009-07-19	17	F	694	50	Themisto gaudichaudii		18	m
737	1128	JULY	2009-07-19	17	F	694	50	Themisto gaudichaudii		21	f
738	1129	JULY	2009-07-19	17	F	694	50	Themisto gaudichaudii		20	m
739	1130	JULY	2009-07-19	17	F	694	50	Themisto gaudichaudii		22	f
740	1131	JULY	2009-07-19	17	F	694	50	Themisto gaudichaudii		16	m
741	1132	JULY	2009-07-19	17	F	694	50	Themisto gaudichaudii		21	f
742	1133	JULY	2009-07-19	17	F	694	50	Themisto gaudichaudii		23	f
743	1134	JULY	2009-07-19	17	F	694	50	Themisto gaudichaudii		23	f
744	1135	JULY	2009-07-19	17	F	694	50	Themisto gaudichaudii		17	f
745	1136	JULY	2009-07-19	17	F	694	50	Themisto gaudichaudii		19	m
746	1137	JULY	2009-07-19	17	F	694	50	Themisto gaudichaudii		22	f
747	1138	JULY	2009-07-19	17	F	694	50	Themisto gaudichaudii		23	m
748	1139	JULY	2009-07-19	17	F	694	50	Themisto gaudichaudii		19	f
749	1140	JULY	2009-07-19	17	F	694	50	Themisto gaudichaudii		21	f
750	1141	JULY	2009-07-19	17	F	694	50	Themisto gaudichaudii		22	f
751	1142	JULY	2009-07-19	17	F	694	50	Themisto gaudichaudii		23	f
752	1143	JULY	2009-07-19	17	F	694	50	Themisto gaudichaudii		22	f
753	1144	JULY	2009-07-19	17	F	694	50	Themisto gaudichaudii		15	m
754	1145	JULY	2009-07-19	17	F	694	50	Themisto gaudichaudii		22	m
755	1146	JULY	2009-07-19	17	F	694	50	Themisto gaudichaudii		22	f
756	1147	JULY	2009-07-19	17	F	694	50	Themisto gaudichaudii		21	f
757	1148	JULY	2009-07-19	17	F	694	50	Themisto gaudichaudii		22	f
796	1149	JULY	2009-07-19	17	F	694	50	Themisto gaudichaudii		22	f
797	1150	JULY	2009-07-19	17	F	694	50	Themisto gaudichaudii		18	f
798	1151	JULY	2009-07-19	17	F	694	50	Themisto gaudichaudii		21	f
799	1152	JULY	2009-07-21	20	F	1468	50	Themisto gaudichaudii		24	f
800	1153	JULY	2009-07-21	20	F	1468	50	Themisto gaudichaudii		21	f
801	1154	JULY	2009-07-21	20	F	1468	50	Themisto gaudichaudii		25	f
802	1155	JULY	2009-07-21	20	F	1468	50	Themisto gaudichaudii		23	f
803	1156	JULY	2009-07-21	20	F	1468	50	Themisto gaudichaudii		22	f
804	1157	JULY	2009-07-21	20	F	1468	50	Themisto gaudichaudii		20	f
805	1158	JULY	2009-07-21	20	F	1468	50	Themisto gaudichaudii		21	f
806	1159	JULY	2009-07-21	20	F	1468	50	Themisto gaudichaudii		21	f
807	1160	JULY	2009-07-21	20	F	1468	50	Themisto gaudichaudii		21	f
808	1161	JULY	2009-07-21	20	F	1468	50	Themisto gaudichaudii		22	f
809	1162	JULY	2009-07-21	20	F	1468	50	Themisto gaudichaudii		21	f
810	1163	JULY	2009-07-21	20	F	1468	50	Themisto gaudichaudii		22	f
811	1164	JULY	2009-07-21	20	F	1468	50	Themisto gaudichaudii		23	f
812	1165	JULY	2009-07-21	20	F	1468	50	Themisto gaudichaudii		22	f
813	1166	JULY	2009-07-21	20	F	1468	50	Themisto gaudichaudii		24	f
814	1167	JULY	2009-07-21	20	F	1468	50	Themisto gaudichaudii		23	f
815	1168	JULY	2009-07-21	20	F	1468	50	Themisto gaudichaudii		23	f
816	1169	JULY	2009-07-21	20	F	1468	50	Themisto gaudichaudii		22	f
817	1170	JULY	2009-07-21	20	F	1468	50	Themisto gaudichaudii		22	f
818	1171	JULY	2009-07-21	20	F	1468	50	Themisto gaudichaudii		21	f
819	1172	JULY	2009-07-21	20	F	1468	50	Themisto gaudichaudii		22	f
820	1173	JULY	2009-07-21	20	F	1468	50	Themisto gaudichaudii		22	f
821	1174	JULY	2009-07-21	20	F	1468	50	Themisto gaudichaudii		20	f
822	1175	JULY	2009-07-21	20	F	1468	50	Themisto gaudichaudii		22	f
823	1176	JULY	2009-07-21	20	F	1468	50	Themisto gaudichaudii		21	f
824	1177	JULY	2009-07-21	20	F	1468	50	Themisto gaudichaudii		21	m
825	1178	JULY	2009-07-21	20	F	1468	50	Themisto gaudichaudii		16	f
826	1179	JULY	2009-07-21	20	F	1468	50	Themisto gaudichaudii		21	f
827	1180	JULY	2009-07-21	20	F	1468	50	Themisto gaudichaudii		22	f
828	1181	JULY	2009-07-21	20	F	1468	50	Themisto gaudichaudii		22	f
829	1182	JULY	2009-07-21	20	F	1468	50	Themisto gaudichaudii		23	f
830	1183	JULY	2009-07-21	20	F	1468	50	Themisto gaudichaudii		24	f
831	1184	JULY	2009-07-21	20	F	1468	50	Themisto gaudichaudii		21	f
832	1185	JULY	2009-07-21	20	F	1468	50	Themisto gaudichaudii		21	f
833	1186	JULY	2009-07-21	20	F	1468	50	Themisto gaudichaudii		24	f
834	1187	JULY	2009-07-21	20	F	1468	50	Themisto gaudichaudii		24	f
835	1188	JULY	2009-07-21	20	F	1468	50	Themisto gaudichaudii		23	f
836	1189	JULY	2009-07-21	20	F	1468	50	Themisto gaudichaudii		21	f
837	1190	JULY	2009-07-21	20	F	1468	50	Themisto gaudichaudii		21	f
838	1191	JULY	2009-07-21	20	F	1468	50	Themisto gaudichaudii		21	f
839	1192	JULY	2009-07-21	20	F	1468	50	Themisto gaudichaudii		22	f
840	1193	JULY	2009-07-21	20	F	1468	50	Themisto gaudichaudii		22	f
841	1194	JULY	2009-07-21	20	F	1468	50	Themisto gaudichaudii		21	f
842	1195	JULY	2009-07-21	20	F	1468	50	Themisto gaudichaudii		21	f
843	1196	JULY	2009-07-21	20	F	1468	50	Themisto gaudichaudii		23	f
844	1197	JULY	2009-07-21	20	F	1468	50	Themisto gaudichaudii		20	f
845	1198	JULY	2009-07-21	20	F	1468	50	Themisto gaudichaudii		23	f
868	1199	JULY	2009-07-21	20	F	1468	50	Themisto gaudichaudii		22	f
869	1200	JULY	2009-07-21	20	F	1468	50	Themisto gaudichaudii		23	f
870	1201	JULY	2009-07-21	20	F	1468	50	Themisto gaudichaudii		21	f
871	1202	JULY	2009-07-21	21	F	804	30	Themisto gaudichaudii		22	f
872	1203	JULY	2009-07-21	21	F	804	30	Themisto gaudichaudii		21	f
873	1204	JULY	2009-07-21	21	F	804	30	Themisto gaudichaudii		22	f
874	1205	JULY	2009-07-21	21	F	804	30	Themisto gaudichaudii		20	f
875	1206	JULY	2009-07-21	21	F	804	30	Themisto gaudichaudii		23	f
876	1207	JULY	2009-07-21	21	F	804	30	Themisto gaudichaudii		20	f
877	1208	JULY	2009-07-21	21	F	804	30	Themisto gaudichaudii		23	f
878	1209	JULY	2009-07-21	21	F	804	30	Themisto gaudichaudii		20	f
879	1210	JULY	2009-07-21	21	F	804	30	Themisto gaudichaudii		22	f
880	1211	JULY	2009-07-21	21	F	804	30	Themisto gaudichaudii		22	f
881	1212	JULY	2009-07-21	21	F	804	30	Themisto gaudichaudii		23	f
882	1213	JULY	2009-07-21	21	F	804	30	Themisto gaudichaudii		22	f
883	1214	JULY	2009-07-21	21	F	804	30	Themisto gaudichaudii		22	f
884	1215	JULY	2009-07-21	21	F	804	30	Themisto gaudichaudii		22	f
885	1216	JULY	2009-07-21	21	F	804	30	Themisto gaudichaudii		21	f
886	1217	JULY	2009-07-21	21	F	804	30	Themisto gaudichaudii		22	f
887	1218	JULY	2009-07-21	21	F	804	30	Themisto gaudichaudii		22	f
888	1219	JULY	2009-07-21	21	F	804	30	Themisto gaudichaudii		23	f
889	1220	JULY	2009-07-21	21	F	804	30	Themisto gaudichaudii		20	f
890	1221	JULY	2009-07-21	21	F	804	30	Themisto gaudichaudii		20	f
891	1222	JULY	2009-07-21	21	F	804	30	Themisto gaudichaudii		21	f
892	1223	JULY	2009-07-21	21	F	804	30	Themisto gaudichaudii		22	f
893	1224	JULY	2009-07-21	21	F	804	30	Themisto gaudichaudii		21	f
894	1225	JULY	2009-07-21	21	F	804	30	Themisto gaudichaudii		23	f
895	1226	JULY	2009-07-21	21	F	804	30	Themisto gaudichaudii		21	m
896	1227	JULY	2009-07-21	21	F	804	30	Themisto gaudichaudii		20	f
897	1228	JULY	2009-07-21	21	F	804	30	Themisto gaudichaudii		23	f
930	1229	JULY	2009-07-21	21	F	804	30	Themisto gaudichaudii		22	f
931	1230	JULY	2009-07-21	21	F	804	30	Themisto gaudichaudii		22	f
932	1231	JULY	2009-07-21	21	F	804	30	Themisto gaudichaudii		23	f
933	1232	JULY	2009-07-21	22	F	724	30	Themisto gaudichaudii		23	f
934	1233	JULY	2009-07-21	22	F	724	30	Themisto gaudichaudii		22	f
935	1234	JULY	2009-07-21	22	F	724	30	Themisto gaudichaudii		24	f
936	1235	JULY	2009-07-21	22	F	724	30	Themisto gaudichaudii		23	f
937	1236	JULY	2009-07-21	22	F	724	30	Themisto gaudichaudii		21	f
938	1237	JULY	2009-07-21	22	F	724	30	Themisto gaudichaudii		21	f
939	1238	JULY	2009-07-21	22	F	724	30	Themisto gaudichaudii		23	f
940	1239	JULY	2009-07-21	22	F	724	30	Themisto gaudichaudii		22	f
941	1240	JULY	2009-07-21	22	F	724	30	Themisto gaudichaudii		23	f
942	1241	JULY	2009-07-21	22	F	724	30	Themisto gaudichaudii		24	f
943	1242	JULY	2009-07-21	22	F	724	30	Themisto gaudichaudii		23	f
944	1243	JULY	2009-07-21	22	F	724	30	Themisto gaudichaudii		22	f
945	1244	JULY	2009-07-21	22	F	724	30	Themisto gaudichaudii		23	f
946	1245	JULY	2009-07-21	22	F	724	30	Themisto gaudichaudii		22	f
947	1246	JULY	2009-07-21	22	F	724	30	Themisto gaudichaudii		23	f
948	1247	JULY	2009-07-21	22	F	724	30	Themisto gaudichaudii		22	f
949	1248	JULY	2009-07-21	22	F	724	30	Themisto gaudichaudii		23	f
950	1249	JULY	2009-07-21	22	F	724	30	Themisto gaudichaudii		22	f
951	1250	JULY	2009-07-21	22	F	724	30	Themisto gaudichaudii		23	f
952	1251	JULY	2009-07-21	22	F	724	30	Themisto gaudichaudii		24	f
953	1252	JULY	2009-07-21	22	F	724	30	Themisto gaudichaudii		21	f
954	1253	JULY	2009-07-21	22	F	724	30	Themisto gaudichaudii		24	f
955	1254	JULY	2009-07-21	22	F	724	30	Themisto gaudichaudii		23	f
956	1255	JULY	2009-07-21	22	F	724	30	Themisto gaudichaudii		18	f
957	1256	JULY	2009-07-21	22	F	724	30	Themisto gaudichaudii		21	f
958	1257	JULY	2009-07-21	22	F	724	30	Themisto gaudichaudii		23	f
959	1258	JULY	2009-07-21	22	F	724	30	Themisto gaudichaudii		22	f
974	1259	JULY	2009-07-21	22	F	724	30	Themisto gaudichaudii		21	f
975	1260	JULY	2009-07-21	22	F	724	30	Themisto gaudichaudii		21	f
976	1261	JULY	2009-07-21	22	F	724	30	Themisto gaudichaudii		22	f
977	1262	JULY	2009-07-21	23	F	1064	30	Themisto gaudichaudii		21	f
978	1263	JULY	2009-07-21	23	F	1064	30	Themisto gaudichaudii		24	f
979	1264	JULY	2009-07-21	23	F	1064	30	Themisto gaudichaudii		21	f
980	1265	JULY	2009-07-21	23	F	1064	30	Themisto gaudichaudii		22	f
981	1266	JULY	2009-07-21	23	F	1064	30	Themisto gaudichaudii		22	f
982	1267	JULY	2009-07-21	23	F	1064	30	Themisto gaudichaudii		22	f
983	1268	JULY	2009-07-21	23	F	1064	30	Themisto gaudichaudii		22	f
984	1269	JULY	2009-07-21	23	F	1064	30	Themisto gaudichaudii		24	f
985	1270	JULY	2009-07-21	23	F	1064	30	Themisto gaudichaudii		22	f
986	1271	JULY	2009-07-21	23	F	1064	30	Themisto gaudichaudii		21	f
987	1272	JULY	2009-07-21	23	F	1064	30	Themisto gaudichaudii		22	f
988	1273	JULY	2009-07-21	23	F	1064	30	Themisto gaudichaudii		21	f
989	1274	JULY	2009-07-21	23	F	1064	30	Themisto gaudichaudii		23	f
990	1275	JULY	2009-07-21	23	F	1064	30	Themisto gaudichaudii		25	f
991	1276	JULY	2009-07-21	23	F	1064	30	Themisto gaudichaudii		22	m
992	1277	JULY	2009-07-21	23	F	1064	30	Themisto gaudichaudii		23	f
993	1278	JULY	2009-07-21	23	F	1064	30	Themisto gaudichaudii		22	f
994	1279	JULY	2009-07-21	23	F	1064	30	Themisto gaudichaudii		22	f
995	1280	JULY	2009-07-21	23	F	1064	30	Themisto gaudichaudii		19	f
996	1281	JULY	2009-07-21	23	F	1064	30	Themisto gaudichaudii		24	f
997	1282	JULY	2009-07-21	23	F	1064	30	Themisto gaudichaudii		22	m
998	1283	JULY	2009-07-21	23	F	1064	30	Themisto gaudichaudii		23	f
999	1284	JULY	2009-07-21	23	F	1064	30	Themisto gaudichaudii		24.5	f
1000	1285	JULY	2009-07-21	23	F	1064	30	Themisto gaudichaudii		21	f
1001	1286	JULY	2009-07-21	23	F	1064	30	Themisto gaudichaudii		20	f
1002	1287	JULY	2009-07-21	23	F	1064	30	Themisto gaudichaudii		22	f
1003	1288	JULY	2009-07-21	23	F	1064	30	Themisto gaudichaudii		24	f
1039	1289	JULY	2009-07-21	23	F	1064	30	Themisto gaudichaudii		21	f
1040	1290	JULY	2009-07-21	23	F	1064	30	Themisto gaudichaudii		21	f
1041	1291	JULY	2009-07-21	23	F	1064	30	Themisto gaudichaudii		22	f
1042	1292	JULY	2009-07-22	24	F	128	30	Themisto gaudichaudii		29	f
1043	1293	JULY	2009-07-22	24	F	128	30	Themisto gaudichaudii		20	f
1044	1294	JULY	2009-07-22	24	F	128	30	Themisto gaudichaudii		20	f
1045	1295	JULY	2009-07-22	24	F	128	30	Themisto gaudichaudii		24	f
1046	1296	JULY	2009-07-22	24	F	128	30	Themisto gaudichaudii		22	f
1047	1297	JULY	2009-07-22	24	F	128	30	Themisto gaudichaudii		16	f
1048	1298	JULY	2009-07-22	24	F	128	30	Themisto gaudichaudii		16	f
1049	1299	JULY	2009-07-22	24	F	128	30	Themisto gaudichaudii		19	f
1050	1300	JULY	2009-07-22	24	F	128	30	Themisto gaudichaudii		21	f
1051	1301	JULY	2009-07-22	24	F	128	30	Themisto gaudichaudii		24	f
1052	1302	JULY	2009-07-22	24	F	128	30	Themisto gaudichaudii		27	m
1053	1303	JULY	2009-07-22	24	F	128	30	Themisto gaudichaudii		21	f
1054	1304	JULY	2009-07-22	24	F	128	30	Themisto gaudichaudii		23	f
1055	1305	JULY	2009-07-22	24	F	128	30	Themisto gaudichaudii		24	f
1056	1306	JULY	2009-07-22	24	F	128	30	Themisto gaudichaudii		19	f
1057	1307	JULY	2009-07-22	24	F	128	30	Themisto gaudichaudii		20	f
1058	1308	JULY	2009-07-22	24	F	128	30	Themisto gaudichaudii		21	f
1059	1309	JULY	2009-07-22	24	F	128	30	Themisto gaudichaudii		21	f
1060	1310	JULY	2009-07-22	24	F	128	30	Themisto gaudichaudii		22	f
1061	1311	JULY	2009-07-22	24	F	128	30	Themisto gaudichaudii		21	f
1062	1312	JULY	2009-07-22	24	F	128	30	Themisto gaudichaudii		23	f
1063	1313	JULY	2009-07-22	24	F	128	30	Themisto gaudichaudii		22	f
1064	1314	JULY	2009-07-22	24	F	128	30	Themisto gaudichaudii		21	f
1065	1315	JULY	2009-07-22	24	F	128	30	Themisto gaudichaudii		25	m
1066	1316	JULY	2009-07-22	24	F	128	30	Themisto gaudichaudii		21	f
1067	1317	JULY	2009-07-22	24	F	128	30	Themisto gaudichaudii		20	f
1068	1318	JULY	2009-07-22	24	F	128	30	Themisto gaudichaudii		19	m
1082	1319	JULY	2009-07-22	24	F	128	30	Themisto gaudichaudii		22	f
1083	1320	JULY	2009-07-22	24	F	128	30	Themisto gaudichaudii		21	f
1084	1321	JULY	2009-07-22	24	F	128	30	Themisto gaudichaudii		22	f
1085	1322	JULY	2009-07-22	25	F	305	18	Themisto gaudichaudii		24	f
1086	1323	JULY	2009-07-22	25	F	305	18	Themisto gaudichaudii		22	f
1087	1324	JULY	2009-07-22	25	F	305	18	Themisto gaudichaudii		22	f
1088	1325	JULY	2009-07-22	25	F	305	18	Themisto gaudichaudii		23	f
1089	1326	JULY	2009-07-22	25	F	305	18	Themisto gaudichaudii		22	f
1090	1327	JULY	2009-07-22	25	F	305	18	Themisto gaudichaudii		24	f
1091	1328	JULY	2009-07-22	25	F	305	18	Themisto gaudichaudii		22	f
1092	1329	JULY	2009-07-22	25	F	305	18	Themisto gaudichaudii		23	m
1093	1330	JULY	2009-07-22	25	F	305	18	Themisto gaudichaudii		24	f
1094	1331	JULY	2009-07-22	25	F	305	18	Themisto gaudichaudii		21	f
1095	1332	JULY	2009-07-22	25	F	305	18	Themisto gaudichaudii		22	f
1096	1333	JULY	2009-07-22	25	F	305	18	Themisto gaudichaudii		23	f
1097	1334	JULY	2009-07-22	25	F	305	18	Themisto gaudichaudii		21	f
1098	1335	JULY	2009-07-22	25	F	305	18	Themisto gaudichaudii		25	f
1099	1336	JULY	2009-07-22	25	F	305	18	Themisto gaudichaudii		22	f
1116	1337	JULY	2009-07-22	25	F	305	18	Themisto gaudichaudii		25	f
1117	1338	JULY	2009-07-22	25	F	305	18	Themisto gaudichaudii		24	f
1118	1339	JULY	2009-07-22	25	F	305	18	Themisto gaudichaudii		25	f
1119	1340	JULY	2009-07-22	26	F	809	20	Themisto gaudichaudii		23	f
1120	1341	JULY	2009-07-22	26	F	809	20	Themisto gaudichaudii		18	f
1121	1342	JULY	2009-07-22	26	F	809	20	Themisto gaudichaudii		21	f
1122	1343	JULY	2009-07-22	26	F	809	20	Themisto gaudichaudii		22	f
1123	1344	JULY	2009-07-22	26	F	809	20	Themisto gaudichaudii		23	f
1124	1345	JULY	2009-07-22	26	F	809	20	Themisto gaudichaudii		22	f
1125	1346	JULY	2009-07-22	26	F	809	20	Themisto gaudichaudii		23	f
1126	1347	JULY	2009-07-22	26	F	809	20	Themisto gaudichaudii		22	f
1127	1348	JULY	2009-07-22	26	F	809	20	Themisto gaudichaudii		23	f
1128	1349	JULY	2009-07-22	26	F	809	20	Themisto gaudichaudii		23	f
1129	1350	JULY	2009-07-22	26	F	809	20	Themisto gaudichaudii		21	f
1130	1351	JULY	2009-07-22	26	F	809	20	Themisto gaudichaudii		24	f
1131	1352	JULY	2009-07-22	26	F	809	20	Themisto gaudichaudii		22	m
1132	1353	JULY	2009-07-22	26	F	809	20	Themisto gaudichaudii		22	f
1133	1354	JULY	2009-07-22	26	F	809	20	Themisto gaudichaudii		23	f
1134	1355	JULY	2009-07-22	26	F	809	20	Themisto gaudichaudii		23	f
1135	1356	JULY	2009-07-22	26	F	809	20	Themisto gaudichaudii		21	f
1189	1357	JULY	2009-07-22	26	F	809	20	Themisto gaudichaudii		23	f
1190	1358	JULY	2009-07-22	26	F	809	20	Themisto gaudichaudii		20	f
1191	1359	JULY	2009-07-22	26	F	809	20	Themisto gaudichaudii		23	f
1192	1360	JULY	2009-07-22	27	F	491	20	Themisto gaudichaudii		24	FAS
1193	1361	JULY	2009-07-22	27	F	491	20	Themisto gaudichaudii		23	FAS
1194	1362	JULY	2009-07-22	27	F	491	20	Themisto gaudichaudii		22	FAS
1195	1363	JULY	2009-07-22	27	F	491	20	Themisto gaudichaudii		24	FAS
1196	1364	JULY	2009-07-22	27	F	491	20	Themisto gaudichaudii		21	FAS
1197	1365	JULY	2009-07-22	27	F	491	20	Themisto gaudichaudii		22	FAS
1198	1366	JULY	2009-07-22	27	F	491	20	Themisto gaudichaudii		21	m
1199	1367	JULY	2009-07-22	27	F	491	20	Themisto gaudichaudii		21	FAS
1200	1368	JULY	2009-07-22	27	F	491	20	Themisto gaudichaudii		23	FAS
1201	1369	JULY	2009-07-22	27	F	491	20	Themisto gaudichaudii		22	FAS
1202	1370	JULY	2009-07-22	27	F	491	20	Themisto gaudichaudii		25	FAS
1203	1371	JULY	2009-07-22	27	F	491	20	Themisto gaudichaudii		25	FAS
1204	1372	JULY	2009-07-22	27	F	491	20	Themisto gaudichaudii		22	FAS
1205	1373	JULY	2009-07-22	27	F	491	20	Themisto gaudichaudii		23	FAS
1206	1374	JULY	2009-07-22	27	F	491	20	Themisto gaudichaudii		24	m
1207	1375	JULY	2009-07-22	27	F	491	20	Themisto gaudichaudii		22	FAS
1208	1376	JULY	2009-07-22	27	F	491	20	Themisto gaudichaudii		22	FAS
1237	1377	JULY	2009-07-22	27	F	491	20	Themisto gaudichaudii		24	FAS
1238	1378	JULY	2009-07-22	27	F	491	20	Themisto gaudichaudii		22	FAS
1239	1379	JULY	2009-07-22	27	F	491	20	Themisto gaudichaudii		22	FAS
1240	1380	AUGUST	2009-08-24	32	F	286	55	Themisto gaudichaudii		23	f
1241	1381	AUGUST	2009-08-24	32	F	286	55	Themisto gaudichaudii		25	f
1242	1382	AUGUST	2009-08-24	32	F	286	55	Themisto gaudichaudii		25	f
1243	1383	AUGUST	2009-08-24	32	F	286	55	Themisto gaudichaudii		22	f
1244	1384	AUGUST	2009-08-24	32	F	286	55	Themisto gaudichaudii		25	f
1245	1385	AUGUST	2009-08-24	32	F	286	55	Themisto gaudichaudii		21	f
1246	1386	AUGUST	2009-08-24	32	F	286	55	Themisto gaudichaudii		23	f
1247	1387	AUGUST	2009-08-24	32	F	286	55	Themisto gaudichaudii		25	f
1248	1388	AUGUST	2009-08-24	32	F	286	55	Themisto gaudichaudii		21	f
1249	1389	AUGUST	2009-08-24	32	F	286	55	Themisto gaudichaudii		25	f
1250	1390	AUGUST	2009-08-24	32	F	286	55	Themisto gaudichaudii		28	f
1251	1391	AUGUST	2009-08-24	32	F	286	55	Themisto gaudichaudii		22	f
1252	1392	AUGUST	2009-08-24	32	F	286	55	Themisto gaudichaudii		21	f
1253	1393	AUGUST	2009-08-24	32	F	286	55	Themisto gaudichaudii		20	f
1254	1394	AUGUST	2009-08-24	32	F	286	55	Themisto gaudichaudii		23	f
1255	1395	AUGUST	2009-08-24	32	F	286	55	Themisto gaudichaudii		20	f
1256	1396	AUGUST	2009-08-24	32	F	286	55	Themisto gaudichaudii		21	f
1257	1397	AUGUST	2009-08-24	32	F	286	55	Themisto gaudichaudii		20	m
1258	1398	AUGUST	2009-08-24	32	F	286	55	Themisto gaudichaudii		25	f
1259	1399	AUGUST	2009-08-24	32	F	286	55	Themisto gaudichaudii		22	f
1260	1400	AUGUST	2009-08-24	32	F	286	55	Themisto gaudichaudii		24	f
1261	1401	AUGUST	2009-08-24	32	F	286	55	Themisto gaudichaudii		22	f
1262	1402	AUGUST	2009-08-24	32	F	286	55	Themisto gaudichaudii		23	f
1263	1403	AUGUST	2009-08-24	32	F	286	55	Themisto gaudichaudii		22	f
1264	1404	AUGUST	2009-08-24	32	F	286	55	Themisto gaudichaudii		25	f
1265	1405	AUGUST	2009-08-24	32	F	286	55	Themisto gaudichaudii		19	f
1266	1406	AUGUST	2009-08-24	32	F	286	55	Themisto gaudichaudii		25	f
1267	1407	AUGUST	2009-08-24	32	F	286	55	Themisto gaudichaudii		21	f
1268	1408	AUGUST	2009-08-24	32	F	286	55	Themisto gaudichaudii		24	f
1269	1409	AUGUST	2009-08-24	32	F	286	55	Themisto gaudichaudii		23	f
1270	1410	AUGUST	2009-08-24	32	F	286	55	Themisto gaudichaudii		21	f
1271	1411	AUGUST	2009-08-24	32	F	286	55	Themisto gaudichaudii		20	f
1272	1412	AUGUST	2009-08-24	32	F	286	55	Themisto gaudichaudii		21	f
1273	1413	AUGUST	2009-08-24	32	F	286	55	Themisto gaudichaudii		24	f
1274	1414	AUGUST	2009-08-24	32	F	286	55	Themisto gaudichaudii		22	f
1275	1415	AUGUST	2009-08-24	32	F	286	55	Themisto gaudichaudii		23	f
1276	1416	AUGUST	2009-08-24	32	F	286	55	Themisto gaudichaudii		25	f
1277	1417	AUGUST	2009-08-24	32	F	286	55	Themisto gaudichaudii		24	f
1278	1418	AUGUST	2009-08-24	32	F	286	55	Themisto gaudichaudii		21	f
1279	1419	AUGUST	2009-08-24	32	F	286	55	Themisto gaudichaudii		23	f
1280	1420	AUGUST	2009-08-24	32	F	286	55	Themisto gaudichaudii		24	f
1281	1421	AUGUST	2009-08-24	32	F	286	55	Themisto gaudichaudii		20	f
1282	1422	AUGUST	2009-08-24	32	F	286	55	Themisto gaudichaudii		23	f
1283	1423	AUGUST	2009-08-24	32	F	286	55	Themisto gaudichaudii		26	f
1284	1424	AUGUST	2009-08-24	32	F	286	55	Themisto gaudichaudii		27	f
1285	1425	AUGUST	2009-08-24	32	F	286	55	Themisto gaudichaudii		24	f
1286	1426	AUGUST	2009-08-24	32	F	286	55	Themisto gaudichaudii		22	f
1287	1427	AUGUST	2009-08-24	32	F	286	55	Themisto gaudichaudii		22	f
1288	1428	AUGUST	2009-08-24	32	F	286	55	Themisto gaudichaudii		21	f
1289	1429	AUGUST	2009-08-24	32	F	286	55	Themisto gaudichaudii		20	f
1290	1430	AUGUST	2009-08-24	32	F	286	55	Themisto gaudichaudii		21	f
1291	1431	AUGUST	2009-08-24	32	F	286	55	Themisto gaudichaudii		24	f
1321	1432	AUGUST	2009-08-24	32	F	286	55	Themisto gaudichaudii		22	f
1322	1433	AUGUST	2009-08-24	32	F	286	55	Themisto gaudichaudii		23	f
1323	1434	AUGUST	2009-08-24	32	F	286	55	Themisto gaudichaudii		22	f
1324	1435	AUGUST	2009-08-26	35	M	107	11	Themisto gaudichaudii		23	f
1325	1436	AUGUST	2009-08-26	35	M	107	11	Themisto gaudichaudii		24	f
1326	1437	AUGUST	2009-08-26	35	M	107	11	Themisto gaudichaudii		20	f
1327	1438	AUGUST	2009-08-26	35	M	107	11	Themisto gaudichaudii		21	f
1328	1439	AUGUST	2009-08-26	35	M	107	11	Themisto gaudichaudii		20	f
1386	1440	AUGUST	2009-08-26	35	M	107	11	Themisto gaudichaudii		24	f
1387	1441	AUGUST	2009-08-26	35	M	107	11	Themisto gaudichaudii		23	f
1388	1442	AUGUST	2009-08-26	35	M	107	11	Themisto gaudichaudii		19	f
1389	1443	AUGUST	2009-08-27	40	F	1128	152	Themisto gaudichaudii		22	f
1390	1444	AUGUST	2009-08-27	40	F	1128	152	Themisto gaudichaudii		23	f
1391	1445	AUGUST	2009-08-27	40	F	1128	152	Themisto gaudichaudii		21	f
1392	1446	AUGUST	2009-08-27	40	F	1128	152	Themisto gaudichaudii		21	f
1393	1447	AUGUST	2009-08-27	40	F	1128	152	Themisto gaudichaudii		21	f
1394	1448	AUGUST	2009-08-27	40	F	1128	152	Themisto gaudichaudii		22	f
1395	1449	AUGUST	2009-08-27	40	F	1128	152	Themisto gaudichaudii		30	f
1396	1450	AUGUST	2009-08-27	40	F	1128	152	Themisto gaudichaudii		21	f
1397	1451	AUGUST	2009-08-27	40	F	1128	152	Themisto gaudichaudii		23	f
1398	1452	AUGUST	2009-08-27	40	F	1128	152	Themisto gaudichaudii		22	f
1399	1453	AUGUST	2009-08-27	40	F	1128	152	Themisto gaudichaudii		21	f
1400	1454	AUGUST	2009-08-27	40	F	1128	152	Themisto gaudichaudii		19	f
1401	1455	AUGUST	2009-08-27	40	F	1128	152	Themisto gaudichaudii		20	f
1402	1456	AUGUST	2009-08-27	40	F	1128	152	Themisto gaudichaudii		21	f
1403	1457	AUGUST	2009-08-27	40	F	1128	152	Themisto gaudichaudii		21	f
1404	1458	AUGUST	2009-08-27	40	F	1128	152	Themisto gaudichaudii		24	f
1405	1459	AUGUST	2009-08-27	40	F	1128	152	Themisto gaudichaudii		19	f
1406	1460	AUGUST	2009-08-27	40	F	1128	152	Themisto gaudichaudii		20	f
1407	1461	AUGUST	2009-08-27	40	F	1128	152	Themisto gaudichaudii		23	f
1408	1462	AUGUST	2009-08-27	40	F	1128	152	Themisto gaudichaudii		24	f
1409	1463	AUGUST	2009-08-27	40	F	1128	152	Themisto gaudichaudii		22	f
1410	1464	AUGUST	2009-08-27	40	F	1128	152	Themisto gaudichaudii		21	f
1411	1465	AUGUST	2009-08-27	40	F	1128	152	Themisto gaudichaudii		24	f
1412	1466	AUGUST	2009-08-27	40	F	1128	152	Themisto gaudichaudii		21	f
1413	1467	AUGUST	2009-08-27	40	F	1128	152	Themisto gaudichaudii		22	f
1414	1468	AUGUST	2009-08-27	40	F	1128	152	Themisto gaudichaudii		22	f
1415	1469	AUGUST	2009-08-27	40	F	1128	152	Themisto gaudichaudii		22	f
1416	1470	AUGUST	2009-08-27	40	F	1128	152	Themisto gaudichaudii		20	f
1417	1471	AUGUST	2009-08-27	40	F	1128	152	Themisto gaudichaudii		23	f
1418	1472	AUGUST	2009-08-27	40	F	1128	152	Themisto gaudichaudii		20	f
1419	1473	AUGUST	2009-08-27	40	F	1128	152	Themisto gaudichaudii		22	f
1420	1474	AUGUST	2009-08-27	40	F	1128	152	Themisto gaudichaudii		16	m
1421	1475	AUGUST	2009-08-27	40	F	1128	152	Themisto gaudichaudii		24	f
1422	1476	AUGUST	2009-08-27	40	F	1128	152	Themisto gaudichaudii		21	f
1423	1477	AUGUST	2009-08-27	40	F	1128	152	Themisto gaudichaudii		21	f
1424	1478	AUGUST	2009-08-27	40	F	1128	152	Themisto gaudichaudii		22	f
1425	1479	AUGUST	2009-08-27	40	F	1128	152	Themisto gaudichaudii		20	f
1426	1480	AUGUST	2009-08-27	40	F	1128	152	Themisto gaudichaudii		26	f
1427	1481	AUGUST	2009-08-27	40	F	1128	152	Themisto gaudichaudii		22	f
1428	1482	AUGUST	2009-08-27	40	F	1128	152	Themisto gaudichaudii		22	f
1429	1483	AUGUST	2009-08-27	40	F	1128	152	Themisto gaudichaudii		21	f
1430	1484	AUGUST	2009-08-27	40	F	1128	152	Themisto gaudichaudii		18	f
1431	1485	AUGUST	2009-08-27	40	F	1128	152	Themisto gaudichaudii		20	f
1432	1486	AUGUST	2009-08-27	40	F	1128	152	Themisto gaudichaudii		21	f
1433	1487	AUGUST	2009-08-27	40	F	1128	152	Themisto gaudichaudii		23	f
1434	1488	AUGUST	2009-08-27	40	F	1128	152	Themisto gaudichaudii		21	f
1435	1489	AUGUST	2009-08-27	40	F	1128	152	Themisto gaudichaudii		21	f
1436	1490	AUGUST	2009-08-27	40	F	1128	152	Themisto gaudichaudii		21	f
1437	1491	AUGUST	2009-08-27	40	F	1128	152	Themisto gaudichaudii		19	f
1438	1492	AUGUST	2009-08-27	40	F	1128	152	Themisto gaudichaudii		21	f
1439	1493	AUGUST	2009-08-27	40	F	1128	152	Themisto gaudichaudii		21	f
1440	1494	AUGUST	2009-08-27	40	F	1128	152	Themisto gaudichaudii		23	f
1441	1495	AUGUST	2009-08-27	40	F	1128	152	Themisto gaudichaudii		24	f
1442	1496	AUGUST	2009-08-27	40	F	1128	152	Themisto gaudichaudii		22	f
1443	1497	AUGUST	2009-08-27	40	F	1128	152	Themisto gaudichaudii		23	f
1444	1498	AUGUST	2009-08-27	40	F	1128	152	Themisto gaudichaudii		21	f
1445	1499	AUGUST	2009-08-27	40	F	1128	152	Themisto gaudichaudii		20	f
1446	1500	AUGUST	2009-08-27	40	F	1128	152	Themisto gaudichaudii		24	f
1447	1501	AUGUST	2009-08-27	40	F	1128	152	Themisto gaudichaudii		23	f
1448	1502	AUGUST	2009-08-27	40	F	1128	152	Themisto gaudichaudii		20	f
1449	1503	AUGUST	2009-08-27	40	F	1128	152	Themisto gaudichaudii		20	f
1450	1504	AUGUST	2009-08-27	40	F	1128	152	Themisto gaudichaudii		22	f
1451	1505	AUGUST	2009-08-27	40	F	1128	152	Themisto gaudichaudii		22	f
1452	1506	AUGUST	2009-08-27	40	F	1128	152	Themisto gaudichaudii		21	f
1453	1507	AUGUST	2009-08-27	40	F	1128	152	Themisto gaudichaudii		25	f
1454	1508	AUGUST	2009-08-27	40	F	1128	152	Themisto gaudichaudii		25	f
1455	1509	AUGUST	2009-08-27	40	F	1128	152	Themisto gaudichaudii		21	f
1456	1510	AUGUST	2009-08-27	40	F	1128	152	Themisto gaudichaudii		22	f
1457	1511	AUGUST	2009-08-27	40	F	1128	152	Themisto gaudichaudii		20	f
1458	1512	AUGUST	2009-08-27	40	F	1128	152	Themisto gaudichaudii		23	f
1459	1513	AUGUST	2009-08-27	40	F	1128	152	Themisto gaudichaudii		19	f
1460	1514	AUGUST	2009-08-27	40	F	1128	152	Themisto gaudichaudii		23	f
1461	1515	AUGUST	2009-08-27	40	F	1128	152	Themisto gaudichaudii		22	f
1462	1516	AUGUST	2009-08-27	40	F	1128	152	Themisto gaudichaudii		18	f
1463	1517	AUGUST	2009-08-27	40	F	1128	152	Themisto gaudichaudii		22	f
1464	1518	AUGUST	2009-08-27	40	F	1128	152	Themisto gaudichaudii		22	f
1465	1519	AUGUST	2009-08-27	40	F	1128	152	Themisto gaudichaudii		21	f
1466	1520	AUGUST	2009-08-27	40	F	1128	152	Themisto gaudichaudii		22	f
1467	1521	AUGUST	2009-08-27	40	F	1128	152	Themisto gaudichaudii		24	f
1468	1522	AUGUST	2009-08-27	40	F	1128	152	Themisto gaudichaudii		21	f
1469	1523	AUGUST	2009-08-27	40	F	1128	152	Themisto gaudichaudii		20	f
1470	1524	AUGUST	2009-08-27	40	F	1128	152	Themisto gaudichaudii		22	f
1471	1525	AUGUST	2009-08-27	40	F	1128	152	Themisto gaudichaudii		21	f
1472	1526	AUGUST	2009-08-27	40	F	1128	152	Themisto gaudichaudii		21	f
1473	1527	AUGUST	2009-08-27	40	F	1128	152	Themisto gaudichaudii		22	f
1474	1528	AUGUST	2009-08-27	40	F	1128	152	Themisto gaudichaudii		24	f
1475	1529	AUGUST	2009-08-27	40	F	1128	152	Themisto gaudichaudii		21	f
1476	1530	AUGUST	2009-08-27	40	F	1128	152	Themisto gaudichaudii		25	f
1477	1531	AUGUST	2009-08-27	40	F	1128	152	Themisto gaudichaudii		20	f
1478	1532	AUGUST	2009-08-27	40	F	1128	152	Themisto gaudichaudii		19	f
1479	1533	AUGUST	2009-08-27	40	F	1128	152	Themisto gaudichaudii		16	f
1480	1534	AUGUST	2009-08-27	40	F	1128	152	Themisto gaudichaudii		22	f
1481	1535	AUGUST	2009-08-27	40	F	1128	152	Themisto gaudichaudii		22	f
1482	1536	AUGUST	2009-08-27	40	F	1128	152	Themisto gaudichaudii		20	f
1483	1537	AUGUST	2009-08-27	40	F	1128	152	Themisto gaudichaudii		23	f
1484	1538	AUGUST	2009-08-27	40	F	1128	152	Themisto gaudichaudii		24	f
1485	1539	AUGUST	2009-08-27	40	F	1128	152	Themisto gaudichaudii		21	f
1486	1540	AUGUST	2009-08-27	40	F	1128	152	Themisto gaudichaudii		20	f
1487	1541	AUGUST	2009-08-27	40	F	1128	152	Themisto gaudichaudii		21	f
1488	1542	AUGUST	2009-08-27	40	F	1128	152	Themisto gaudichaudii		23	f
1489	1543	AUGUST	2009-08-27	40	F	1128	152	Themisto gaudichaudii		21	f
1490	1544	AUGUST	2009-08-27	40	F	1128	152	Themisto gaudichaudii		21	f
1491	1545	AUGUST	2009-08-27	40	F	1128	152	Themisto gaudichaudii		23	f
1492	1546	AUGUST	2009-08-27	40	F	1128	152	Themisto gaudichaudii		21	f
1493	1547	AUGUST	2009-08-27	40	F	1128	152	Themisto gaudichaudii		22	f
1494	1548	AUGUST	2009-08-27	40	F	1128	152	Themisto gaudichaudii		22	f
1495	1549	AUGUST	2009-08-27	40	F	1128	152	Themisto gaudichaudii		20	f
1496	1550	AUGUST	2009-08-27	40	F	1128	152	Themisto gaudichaudii		16	f
1497	1551	AUGUST	2009-08-27	40	F	1128	152	Themisto gaudichaudii		19	f
1498	1552	AUGUST	2009-08-27	40	F	1128	152	Themisto gaudichaudii		21	f
1499	1553	AUGUST	2009-08-27	40	F	1128	152	Themisto gaudichaudii		21	f
1500	1554	AUGUST	2009-08-27	40	F	1128	152	Themisto gaudichaudii		17	f
1501	1555	AUGUST	2009-08-27	40	F	1128	152	Themisto gaudichaudii		23	f
1502	1556	AUGUST	2009-08-27	40	F	1128	152	Themisto gaudichaudii		18	f
1503	1557	AUGUST	2009-08-27	40	F	1128	152	Themisto gaudichaudii		24	f
1504	1558	AUGUST	2009-08-27	40	F	1128	152	Themisto gaudichaudii		18	f
1505	1559	AUGUST	2009-08-27	40	F	1128	152	Themisto gaudichaudii		21	f
1506	1560	AUGUST	2009-08-27	40	F	1128	152	Themisto gaudichaudii		23	f
1507	1561	AUGUST	2009-08-27	40	F	1128	152	Themisto gaudichaudii		22	f
1508	1562	AUGUST	2009-08-27	40	F	1128	152	Themisto gaudichaudii		24	f
1509	1563	AUGUST	2009-08-27	40	F	1128	152	Themisto gaudichaudii		22	f
1510	1564	AUGUST	2009-08-27	40	F	1128	152	Themisto gaudichaudii		23	f
1511	1565	AUGUST	2009-08-27	40	F	1128	152	Themisto gaudichaudii		20	f
1512	1566	AUGUST	2009-08-27	40	F	1128	152	Themisto gaudichaudii		21	f
1513	1567	AUGUST	2009-08-27	40	F	1128	152	Themisto gaudichaudii		25	f
1514	1568	AUGUST	2009-08-27	40	F	1128	152	Themisto gaudichaudii		20	f
1515	1569	AUGUST	2009-08-27	40	F	1128	152	Themisto gaudichaudii		23	f
1516	1570	AUGUST	2009-08-27	40	F	1128	152	Themisto gaudichaudii		20	f
1517	1571	AUGUST	2009-08-27	40	F	1128	152	Themisto gaudichaudii		21	f
1518	1572	AUGUST	2009-08-27	40	F	1128	152	Themisto gaudichaudii		23	f
1519	1573	AUGUST	2009-08-27	40	F	1128	152	Themisto gaudichaudii		21	f
1520	1574	AUGUST	2009-08-27	40	F	1128	152	Themisto gaudichaudii		23	f
1521	1575	AUGUST	2009-08-27	40	F	1128	152	Themisto gaudichaudii		22	f
1522	1576	AUGUST	2009-08-27	40	F	1128	152	Themisto gaudichaudii		22	f
1523	1577	AUGUST	2009-08-27	40	F	1128	152	Themisto gaudichaudii		22	f
1524	1578	AUGUST	2009-08-27	40	F	1128	152	Themisto gaudichaudii		21	f
1525	1579	AUGUST	2009-08-27	40	F	1128	152	Themisto gaudichaudii		21	f
1526	1580	AUGUST	2009-08-27	40	F	1128	152	Themisto gaudichaudii		24	f
1527	1581	AUGUST	2009-08-27	40	F	1128	152	Themisto gaudichaudii		22	f
1528	1582	AUGUST	2009-08-27	40	F	1128	152	Themisto gaudichaudii		22	f
1529	1583	AUGUST	2009-08-27	40	F	1128	152	Themisto gaudichaudii		20	f
1530	1584	AUGUST	2009-08-27	40	F	1128	152	Themisto gaudichaudii		22	f
1531	1585	AUGUST	2009-08-27	40	F	1128	152	Themisto gaudichaudii		22	f
1532	1586	AUGUST	2009-08-27	40	F	1128	152	Themisto gaudichaudii		22	f
1533	1587	AUGUST	2009-08-27	40	F	1128	152	Themisto gaudichaudii		22	f
1534	1588	AUGUST	2009-08-27	40	F	1128	152	Themisto gaudichaudii		23	f
1535	1589	AUGUST	2009-08-27	40	F	1128	152	Themisto gaudichaudii		24	f
1536	1590	AUGUST	2009-08-27	40	F	1128	152	Themisto gaudichaudii		22	f
1537	1591	AUGUST	2009-08-27	40	F	1128	152	Themisto gaudichaudii		23	f
1636	1592	AUGUST	2009-08-27	40	F	1128	152	Themisto gaudichaudii		21	f
1637	1593	AUGUST	2009-08-27	40	F	1128	152	Themisto gaudichaudii		22	f
1638	1594	AUGUST	2009-08-27	40	F	1128	152	Themisto gaudichaudii		23	f
1644	1595	SEPTEMBER	2009-09-22	42	M	4	3	Themisto gaudichaudii		21	f
1672	1596	SEPTEMBER	2009-09-22	42	M	4	3	Themisto gaudichaudii		17	f
1673	1597	SEPTEMBER	2009-09-22	42	M	4	3	Themisto gaudichaudii		21	f
1675	1599	SEPTEMBER	2009-09-22	47	F	230	83	Themisto gaudichaudii		24	f
1676	1600	SEPTEMBER	2009-09-22	47	F	230	83	Themisto gaudichaudii		21	f
1677	1601	SEPTEMBER	2009-09-22	47	F	230	83	Themisto gaudichaudii		23	f
1678	1602	SEPTEMBER	2009-09-22	47	F	230	83	Themisto gaudichaudii		26	f
1679	1603	SEPTEMBER	2009-09-22	47	F	230	83	Themisto gaudichaudii		22	f
1680	1604	SEPTEMBER	2009-09-22	47	F	230	83	Themisto gaudichaudii		23	f
1681	1605	SEPTEMBER	2009-09-22	47	F	230	83	Themisto gaudichaudii		24	f
1682	1606	SEPTEMBER	2009-09-22	47	F	230	83	Themisto gaudichaudii		22	f
1683	1607	SEPTEMBER	2009-09-22	47	F	230	83	Themisto gaudichaudii		23	f
1684	1608	SEPTEMBER	2009-09-22	47	F	230	83	Themisto gaudichaudii		24	f
1685	1609	SEPTEMBER	2009-09-22	47	F	230	83	Themisto gaudichaudii		20	f
1686	1610	SEPTEMBER	2009-09-22	47	F	230	83	Themisto gaudichaudii		25	f
1687	1611	SEPTEMBER	2009-09-22	47	F	230	83	Themisto gaudichaudii		21	f
1688	1612	SEPTEMBER	2009-09-22	47	F	230	83	Themisto gaudichaudii		23	f
1689	1613	SEPTEMBER	2009-09-22	47	F	230	83	Themisto gaudichaudii		24	f
1690	1614	SEPTEMBER	2009-09-22	47	F	230	83	Themisto gaudichaudii		24	f
1691	1615	SEPTEMBER	2009-09-22	47	F	230	83	Themisto gaudichaudii		24	f
1692	1616	SEPTEMBER	2009-09-22	47	F	230	83	Themisto gaudichaudii		25	f
1693	1617	SEPTEMBER	2009-09-22	47	F	230	83	Themisto gaudichaudii		22	f
1694	1618	SEPTEMBER	2009-09-22	47	F	230	83	Themisto gaudichaudii		23	f
1695	1619	SEPTEMBER	2009-09-22	47	F	230	83	Themisto gaudichaudii		22	f
1696	1620	SEPTEMBER	2009-09-22	47	F	230	83	Themisto gaudichaudii		22	f
1697	1621	SEPTEMBER	2009-09-22	47	F	230	83	Themisto gaudichaudii		24	f
1698	1622	SEPTEMBER	2009-09-22	47	F	230	83	Themisto gaudichaudii		19	f
1699	1623	SEPTEMBER	2009-09-22	47	F	230	83	Themisto gaudichaudii		23	f
1700	1624	SEPTEMBER	2009-09-22	47	F	230	83	Themisto gaudichaudii		24	f
1701	1625	SEPTEMBER	2009-09-22	47	F	230	83	Themisto gaudichaudii		25	f
1702	1626	SEPTEMBER	2009-09-22	47	F	230	83	Themisto gaudichaudii		23	f
1703	1627	SEPTEMBER	2009-09-22	47	F	230	83	Themisto gaudichaudii		25	f
1704	1628	SEPTEMBER	2009-09-22	47	F	230	83	Themisto gaudichaudii		23	f
1705	1629	SEPTEMBER	2009-09-22	47	F	230	83	Themisto gaudichaudii		23	f
1706	1630	SEPTEMBER	2009-09-22	47	F	230	83	Themisto gaudichaudii		23	f
1707	1631	SEPTEMBER	2009-09-22	47	F	230	83	Themisto gaudichaudii		25	f
1708	1632	SEPTEMBER	2009-09-22	47	F	230	83	Themisto gaudichaudii		23	f
1709	1633	SEPTEMBER	2009-09-22	47	F	230	83	Themisto gaudichaudii		23	f
1710	1634	SEPTEMBER	2009-09-22	47	F	230	83	Themisto gaudichaudii		25	f
1711	1635	SEPTEMBER	2009-09-22	47	F	230	83	Themisto gaudichaudii		25	f
1712	1636	SEPTEMBER	2009-09-22	47	F	230	83	Themisto gaudichaudii		25	f
1713	1637	SEPTEMBER	2009-09-22	47	F	230	83	Themisto gaudichaudii		24	f
1714	1638	SEPTEMBER	2009-09-22	47	F	230	83	Themisto gaudichaudii		21	f
1715	1639	SEPTEMBER	2009-09-22	47	F	230	83	Themisto gaudichaudii		21	f
1716	1640	SEPTEMBER	2009-09-22	47	F	230	83	Themisto gaudichaudii		19	f
1717	1641	SEPTEMBER	2009-09-22	47	F	230	83	Themisto gaudichaudii		25	f
1718	1642	SEPTEMBER	2009-09-22	47	F	230	83	Themisto gaudichaudii		25	f
1719	1643	SEPTEMBER	2009-09-22	47	F	230	83	Themisto gaudichaudii		22	f
1720	1644	SEPTEMBER	2009-09-22	47	F	230	83	Themisto gaudichaudii		26	f
1721	1645	SEPTEMBER	2009-09-22	47	F	230	83	Themisto gaudichaudii		24	f
1722	1646	SEPTEMBER	2009-09-22	47	F	230	83	Themisto gaudichaudii		20	f
1723	1647	SEPTEMBER	2009-09-22	47	F	230	83	Themisto gaudichaudii		24	f
1724	1648	SEPTEMBER	2009-09-22	47	F	230	83	Themisto gaudichaudii		18	f
1725	1649	SEPTEMBER	2009-09-22	47	F	230	83	Themisto gaudichaudii		22	f
1726	1650	SEPTEMBER	2009-09-22	47	F	230	83	Themisto gaudichaudii		22	f
1727	1651	SEPTEMBER	2009-09-22	47	F	230	83	Themisto gaudichaudii		22	f
1728	1652	SEPTEMBER	2009-09-22	47	F	230	83	Themisto gaudichaudii		21	f
1729	1653	SEPTEMBER	2009-09-22	47	F	230	83	Themisto gaudichaudii		23	f
1730	1654	SEPTEMBER	2009-09-22	47	F	230	83	Themisto gaudichaudii		22	f
1731	1655	SEPTEMBER	2009-09-22	47	F	230	83	Themisto gaudichaudii		21	f
1732	1656	SEPTEMBER	2009-09-22	47	F	230	83	Themisto gaudichaudii		21	f
1733	1657	SEPTEMBER	2009-09-22	47	F	230	83	Themisto gaudichaudii		23	f
1734	1658	SEPTEMBER	2009-09-22	47	F	230	83	Themisto gaudichaudii		24	f
1735	1659	SEPTEMBER	2009-09-22	47	F	230	83	Themisto gaudichaudii		25	f
1736	1660	SEPTEMBER	2009-09-22	47	F	230	83	Themisto gaudichaudii		20	f
1737	1661	SEPTEMBER	2009-09-22	47	F	230	83	Themisto gaudichaudii		20	f
1738	1662	SEPTEMBER	2009-09-22	47	F	230	83	Themisto gaudichaudii		25	f
1739	1663	SEPTEMBER	2009-09-22	47	F	230	83	Themisto gaudichaudii		20	f
1740	1664	SEPTEMBER	2009-09-22	47	F	230	83	Themisto gaudichaudii		22	f
1741	1665	SEPTEMBER	2009-09-22	47	F	230	83	Themisto gaudichaudii		21	f
1742	1666	SEPTEMBER	2009-09-22	47	F	230	83	Themisto gaudichaudii		17	f
1743	1667	SEPTEMBER	2009-09-22	47	F	230	83	Themisto gaudichaudii		27	f
1744	1668	SEPTEMBER	2009-09-22	47	F	230	83	Themisto gaudichaudii		24	f
1745	1669	SEPTEMBER	2009-09-22	47	F	230	83	Themisto gaudichaudii		20	f
1746	1670	SEPTEMBER	2009-09-22	47	F	230	83	Themisto gaudichaudii		25	f
1747	1671	SEPTEMBER	2009-09-22	47	F	230	83	Themisto gaudichaudii		24	f
1748	1672	SEPTEMBER	2009-09-22	47	F	230	83	Themisto gaudichaudii		27	f
1749	1673	SEPTEMBER	2009-09-22	47	F	230	83	Themisto gaudichaudii		24	f
1750	1674	SEPTEMBER	2009-09-22	47	F	230	83	Themisto gaudichaudii		23	f
1751	1675	SEPTEMBER	2009-09-22	47	F	230	83	Themisto gaudichaudii		24	f
1752	1676	SEPTEMBER	2009-09-22	47	F	230	83	Themisto gaudichaudii		21	f
1753	1677	SEPTEMBER	2009-09-22	47	F	230	83	Themisto gaudichaudii		24	f
1754	1678	SEPTEMBER	2009-09-22	47	F	230	83	Themisto gaudichaudii		25	f
1972	1679	SEPTEMBER	2009-09-22	47	F	230	83	Themisto gaudichaudii		22	f
1973	1680	SEPTEMBER	2009-09-22	47	F	230	83	Themisto gaudichaudii		23	f
1974	1681	SEPTEMBER	2009-09-22	47	F	230	83	Themisto gaudichaudii		22	f
1975	1682	SEPTEMBER	2009-09-23	50	F	631	92	Themisto gaudichaudii		22	f
1976	1683	SEPTEMBER	2009-09-23	50	F	631	92	Themisto gaudichaudii		24	f
1977	1684	SEPTEMBER	2009-09-23	50	F	631	92	Themisto gaudichaudii		23	f
1978	1685	SEPTEMBER	2009-09-23	50	F	631	92	Themisto gaudichaudii		20	f
1979	1686	SEPTEMBER	2009-09-23	50	F	631	92	Themisto gaudichaudii		22	f
1980	1687	SEPTEMBER	2009-09-23	50	F	631	92	Themisto gaudichaudii		22	f
1981	1688	SEPTEMBER	2009-09-23	50	F	631	92	Themisto gaudichaudii		35	f
1982	1689	SEPTEMBER	2009-09-23	50	F	631	92	Themisto gaudichaudii		24	f
1983	1690	SEPTEMBER	2009-09-23	50	F	631	92	Themisto gaudichaudii		23	f
1984	1691	SEPTEMBER	2009-09-23	50	F	631	92	Themisto gaudichaudii		21	f
1985	1692	SEPTEMBER	2009-09-23	50	F	631	92	Themisto gaudichaudii		22	f
1986	1693	SEPTEMBER	2009-09-23	50	F	631	92	Themisto gaudichaudii		23	f
1987	1694	SEPTEMBER	2009-09-23	50	F	631	92	Themisto gaudichaudii		21	f
1988	1695	SEPTEMBER	2009-09-23	50	F	631	92	Themisto gaudichaudii		24	f
1989	1696	SEPTEMBER	2009-09-23	50	F	631	92	Themisto gaudichaudii		24	f
1990	1697	SEPTEMBER	2009-09-23	50	F	631	92	Themisto gaudichaudii		24	f
1991	1698	SEPTEMBER	2009-09-23	50	F	631	92	Themisto gaudichaudii		23	f
1992	1699	SEPTEMBER	2009-09-23	50	F	631	92	Themisto gaudichaudii		21	f
1993	1700	SEPTEMBER	2009-09-23	50	F	631	92	Themisto gaudichaudii		22	f
1994	1701	SEPTEMBER	2009-09-23	50	F	631	92	Themisto gaudichaudii		22	f
1995	1702	SEPTEMBER	2009-09-23	50	F	631	92	Themisto gaudichaudii		22	f
1996	1703	SEPTEMBER	2009-09-23	50	F	631	92	Themisto gaudichaudii		21	f
1997	1704	SEPTEMBER	2009-09-23	50	F	631	92	Themisto gaudichaudii		24	f
1998	1705	SEPTEMBER	2009-09-23	50	F	631	92	Themisto gaudichaudii		22	f
1999	1706	SEPTEMBER	2009-09-23	50	F	631	92	Themisto gaudichaudii		24	f
2000	1707	SEPTEMBER	2009-09-23	50	F	631	92	Themisto gaudichaudii		25	f
2001	1708	SEPTEMBER	2009-09-23	50	F	631	92	Themisto gaudichaudii		22	f
2002	1709	SEPTEMBER	2009-09-23	50	F	631	92	Themisto gaudichaudii		22	f
2003	1710	SEPTEMBER	2009-09-23	50	F	631	92	Themisto gaudichaudii		22	f
2004	1711	SEPTEMBER	2009-09-23	50	F	631	92	Themisto gaudichaudii		23	f
2005	1712	SEPTEMBER	2009-09-23	50	F	631	92	Themisto gaudichaudii		21	f
2006	1713	SEPTEMBER	2009-09-23	50	F	631	92	Themisto gaudichaudii		24	f
2007	1714	SEPTEMBER	2009-09-23	50	F	631	92	Themisto gaudichaudii		22	f
2008	1715	SEPTEMBER	2009-09-23	50	F	631	92	Themisto gaudichaudii		23	f
2009	1716	SEPTEMBER	2009-09-23	50	F	631	92	Themisto gaudichaudii		24	f
2010	1717	SEPTEMBER	2009-09-23	50	F	631	92	Themisto gaudichaudii		24	f
2011	1718	SEPTEMBER	2009-09-23	50	F	631	92	Themisto gaudichaudii		21	f
2012	1719	SEPTEMBER	2009-09-23	50	F	631	92	Themisto gaudichaudii		23	f
2013	1720	SEPTEMBER	2009-09-23	50	F	631	92	Themisto gaudichaudii		20	f
2014	1721	SEPTEMBER	2009-09-23	50	F	631	92	Themisto gaudichaudii		23	f
2015	1722	SEPTEMBER	2009-09-23	50	F	631	92	Themisto gaudichaudii		25	f
2016	1723	SEPTEMBER	2009-09-23	50	F	631	92	Themisto gaudichaudii		21	f
2017	1724	SEPTEMBER	2009-09-23	50	F	631	92	Themisto gaudichaudii		24	f
2018	1725	SEPTEMBER	2009-09-23	50	F	631	92	Themisto gaudichaudii		25	f
2019	1726	SEPTEMBER	2009-09-23	50	F	631	92	Themisto gaudichaudii		23	f
2020	1727	SEPTEMBER	2009-09-23	50	F	631	92	Themisto gaudichaudii		21	f
2021	1728	SEPTEMBER	2009-09-23	50	F	631	92	Themisto gaudichaudii		22	f
2022	1729	SEPTEMBER	2009-09-23	50	F	631	92	Themisto gaudichaudii		23	f
2023	1730	SEPTEMBER	2009-09-23	50	F	631	92	Themisto gaudichaudii		23	f
2024	1731	SEPTEMBER	2009-09-23	50	F	631	92	Themisto gaudichaudii		22	f
2025	1732	SEPTEMBER	2009-09-23	50	F	631	92	Themisto gaudichaudii		23	f
2026	1733	SEPTEMBER	2009-09-23	50	F	631	92	Themisto gaudichaudii		23	f
2027	1734	SEPTEMBER	2009-09-23	50	F	631	92	Themisto gaudichaudii		24	f
2028	1735	SEPTEMBER	2009-09-23	50	F	631	92	Themisto gaudichaudii		32	f
2029	1736	SEPTEMBER	2009-09-23	50	F	631	92	Themisto gaudichaudii		23	f
2030	1737	SEPTEMBER	2009-09-23	50	F	631	92	Themisto gaudichaudii		23	f
2031	1738	SEPTEMBER	2009-09-23	50	F	631	92	Themisto gaudichaudii		22	f
2032	1739	SEPTEMBER	2009-09-23	50	F	631	92	Themisto gaudichaudii		21	f
2033	1740	SEPTEMBER	2009-09-23	50	F	631	92	Themisto gaudichaudii		22	f
2034	1741	SEPTEMBER	2009-09-23	50	F	631	92	Themisto gaudichaudii		22	f
2035	1742	SEPTEMBER	2009-09-23	50	F	631	92	Themisto gaudichaudii		23	f
2036	1743	SEPTEMBER	2009-09-23	50	F	631	92	Themisto gaudichaudii		22	f
2037	1744	SEPTEMBER	2009-09-23	50	F	631	92	Themisto gaudichaudii		21	f
2038	1745	SEPTEMBER	2009-09-23	50	F	631	92	Themisto gaudichaudii		23	f
2039	1746	SEPTEMBER	2009-09-23	50	F	631	92	Themisto gaudichaudii		24	f
2040	1747	SEPTEMBER	2009-09-23	50	F	631	92	Themisto gaudichaudii		23	f
2041	1748	SEPTEMBER	2009-09-23	50	F	631	92	Themisto gaudichaudii		24	f
2042	1749	SEPTEMBER	2009-09-23	50	F	631	92	Themisto gaudichaudii		23	f
2043	1750	SEPTEMBER	2009-09-23	50	F	631	92	Themisto gaudichaudii		21	f
2044	1751	SEPTEMBER	2009-09-23	50	F	631	92	Themisto gaudichaudii		23	f
2045	1752	SEPTEMBER	2009-09-23	50	F	631	92	Themisto gaudichaudii		23	f
2046	1753	SEPTEMBER	2009-09-23	50	F	631	92	Themisto gaudichaudii		23	f
2047	1754	SEPTEMBER	2009-09-23	50	F	631	92	Themisto gaudichaudii		24	f
2048	1755	SEPTEMBER	2009-09-23	50	F	631	92	Themisto gaudichaudii		24	f
2049	1756	SEPTEMBER	2009-09-23	50	F	631	92	Themisto gaudichaudii		24.5	f
2050	1757	SEPTEMBER	2009-09-23	50	F	631	92	Themisto gaudichaudii		24	f
2051	1758	SEPTEMBER	2009-09-23	50	F	631	92	Themisto gaudichaudii		23	f
2052	1759	SEPTEMBER	2009-09-23	50	F	631	92	Themisto gaudichaudii		22	f
2053	1760	SEPTEMBER	2009-09-23	50	F	631	92	Themisto gaudichaudii		23	f
2054	1761	SEPTEMBER	2009-09-23	50	F	631	92	Themisto gaudichaudii		22	f
2055	1762	SEPTEMBER	2009-09-23	50	F	631	92	Themisto gaudichaudii		21	f
2056	1763	SEPTEMBER	2009-09-23	50	F	631	92	Themisto gaudichaudii		24	f
2057	1764	SEPTEMBER	2009-09-23	50	F	631	92	Themisto gaudichaudii		23	f
2058	1765	SEPTEMBER	2009-09-23	50	F	631	92	Themisto gaudichaudii		20	f
2059	1766	SEPTEMBER	2009-09-23	50	F	631	92	Themisto gaudichaudii		19	f
2060	1767	SEPTEMBER	2009-09-23	50	F	631	92	Themisto gaudichaudii		23	f
2061	1768	SEPTEMBER	2009-09-23	50	F	631	92	Themisto gaudichaudii		24	f
2062	1769	SEPTEMBER	2009-09-23	50	F	631	92	Themisto gaudichaudii		22	f
2063	1770	SEPTEMBER	2009-09-23	50	F	631	92	Themisto gaudichaudii		22	f
2134	1771	SEPTEMBER	2009-09-23	50	F	631	92	Themisto gaudichaudii		22	f
2135	1772	SEPTEMBER	2009-09-23	50	F	631	92	Themisto gaudichaudii		24	f
643	1773	SEPTEMBER	2009-09-23	50	F	631	92	Themisto gaudichaudii		33	f
759	1774	SEPTEMBER	2009-09-23	52	F	2	2	Themisto gaudichaudii		31	f
760	1775	SEPTEMBER	2009-09-23	52	F	2	2	Themisto gaudichaudii		22	f
761	1885	JULY	2009-07-19	15	F	755	101	Themisto gaudichaudii
762	1891	JULY	2009-07-19	17	F	189	18	Themisto gaudichaudii		20
763	1892	JULY	2009-07-19	17	F	189	18	Themisto gaudichaudii		22
764	1893	JULY	2009-07-19	17	F	189	18	Themisto gaudichaudii		22
765	1894	JULY	2009-07-19	17	F	189	18	Themisto gaudichaudii		21
766	1895	JULY	2009-07-19	17	F	189	18	Themisto gaudichaudii		22
767	1896	JULY	2009-07-19	17	F	189	18	Themisto gaudichaudii		23
768	1897	JULY	2009-07-19	17	F	189	18	Themisto gaudichaudii		19
769	1898	JULY	2009-07-19	17	F	189	18	Themisto gaudichaudii		23
770	1899	JULY	2009-07-19	17	F	189	18	Themisto gaudichaudii		22
771	1900	JULY	2009-07-19	17	F	189	18	Themisto gaudichaudii		23
772	1901	JULY	2009-07-19	17	F	189	18	Themisto gaudichaudii		19
773	1902	JULY	2009-07-19	17	F	189	18	Themisto gaudichaudii		23
774	1903	JULY	2009-07-19	17	F	189	18	Themisto gaudichaudii		22
775	1904	JULY	2009-07-19	17	F	189	18	Themisto gaudichaudii		23
776	1905	JULY	2009-07-19	17	F	189	18	Themisto gaudichaudii		22
847	1906	JULY	2009-07-19	17	F	189	18	Themisto gaudichaudii		20
848	1907	JULY	2009-07-19	17	F	189	18	Themisto gaudichaudii		24
849	1908	JULY	2009-07-19	17	F	189	18	Themisto gaudichaudii		22
850	1909	JULY	2009-07-21	20	F	294	10	Themisto gaudichaudii		22
851	1910	JULY	2009-07-21	20	F	294	10	Themisto gaudichaudii		24
852	1911	JULY	2009-07-21	20	F	294	10	Themisto gaudichaudii		23
853	1912	JULY	2009-07-21	20	F	294	10	Themisto gaudichaudii		21
854	1913	JULY	2009-07-21	20	F	294	10	Themisto gaudichaudii		22
855	1914	JULY	2009-07-21	20	F	294	10	Themisto gaudichaudii		20
856	1915	JULY	2009-07-21	20	F	294	10	Themisto gaudichaudii		21
898	1916	JULY	2009-07-21	20	F	294	10	Themisto gaudichaudii		23
899	1917	JULY	2009-07-21	20	F	294	10	Themisto gaudichaudii		21
900	1918	JULY	2009-07-21	20	F	294	10	Themisto gaudichaudii		23
901	1919	JULY	2009-07-21	21	F	378	14	Themisto gaudichaudii		21
902	1920	JULY	2009-07-21	21	F	378	14	Themisto gaudichaudii		21
903	1921	JULY	2009-07-21	21	F	378	14	Themisto gaudichaudii		22
904	1922	JULY	2009-07-21	21	F	378	14	Themisto gaudichaudii		21
905	1923	JULY	2009-07-21	21	F	378	14	Themisto gaudichaudii		21
906	1924	JULY	2009-07-21	21	F	378	14	Themisto gaudichaudii		22
907	1925	JULY	2009-07-21	21	F	378	14	Themisto gaudichaudii		23
908	1926	JULY	2009-07-21	21	F	378	14	Themisto gaudichaudii		20
909	1927	JULY	2009-07-21	21	F	378	14	Themisto gaudichaudii		21
910	1928	JULY	2009-07-21	21	F	378	14	Themisto gaudichaudii		22
911	1929	JULY	2009-07-21	21	F	378	14	Themisto gaudichaudii		21
960	1930	JULY	2009-07-21	21	F	378	14	Themisto gaudichaudii		22
961	1931	JULY	2009-07-21	21	F	378	14	Themisto gaudichaudii		23
962	1932	JULY	2009-07-21	21	F	378	14	Themisto gaudichaudii		22
963	1933	JULY	2009-07-21	22	F	120	5	Themisto gaudichaudii		19
964	1934	JULY	2009-07-21	22	F	120	5	Themisto gaudichaudii		21
1004	1935	JULY	2009-07-21	22	F	120	5	Themisto gaudichaudii		20
1005	1936	JULY	2009-07-21	22	F	120	5	Themisto gaudichaudii		23
1006	1937	JULY	2009-07-21	22	F	120	5	Themisto gaudichaudii		21
1007	1780	JULY	2009-07-21	23	F	355	10	Themisto gaudichaudii		19
1008	1781	JULY	2009-07-21	23	F	355	10	Themisto gaudichaudii		22
1009	1782	JULY	2009-07-21	23	F	355	10	Themisto gaudichaudii		20
1010	1783	JULY	2009-07-21	23	F	355	10	Themisto gaudichaudii		22
1011	1784	JULY	2009-07-21	23	F	355	10	Themisto gaudichaudii		23
1012	1785	JULY	2009-07-21	23	F	355	10	Themisto gaudichaudii		20
1013	1786	JULY	2009-07-21	23	F	355	10	Themisto gaudichaudii		20
1069	1787	JULY	2009-07-21	23	F	355	10	Themisto gaudichaudii		22
1070	1788	JULY	2009-07-21	23	F	355	10	Themisto gaudichaudii		21
1071	1789	JULY	2009-07-21	23	F	355	10	Themisto gaudichaudii		24
1072	1790	JULY	2009-07-22	24	F	34	8	Themisto gaudichaudii		21
1073	1791	JULY	2009-07-22	24	F	34	8	Themisto gaudichaudii		19
1074	1792	JULY	2009-07-22	24	F	34	8	Themisto gaudichaudii		22
1075	1793	JULY	2009-07-22	24	F	34	8	Themisto gaudichaudii		21
1076	1794	JULY	2009-07-22	24	F	34	8	Themisto gaudichaudii		20
1136	1795	JULY	2009-07-22	24	F	34	8	Themisto gaudichaudii		20
1137	1796	JULY	2009-07-22	24	F	34	8	Themisto gaudichaudii		24
1138	1797	JULY	2009-07-22	24	F	34	8	Themisto gaudichaudii		22
1139	1944	JULY	2009-07-22	26	F	728	18	Themisto gaudichaudii		22
1140	1945	JULY	2009-07-22	26	F	728	18	Themisto gaudichaudii		21
1141	1946	JULY	2009-07-22	26	F	728	18	Themisto gaudichaudii		23
1142	1947	JULY	2009-07-22	26	F	728	18	Themisto gaudichaudii		21
1143	1948	JULY	2009-07-22	26	F	728	18	Themisto gaudichaudii		23
1144	1949	JULY	2009-07-22	26	F	728	18	Themisto gaudichaudii		22
1145	1950	JULY	2009-07-22	26	F	728	18	Themisto gaudichaudii		22
1146	1951	JULY	2009-07-22	26	F	728	18	Themisto gaudichaudii		22
1147	1952	JULY	2009-07-22	26	F	728	18	Themisto gaudichaudii		22
1148	1953	JULY	2009-07-22	26	F	728	18	Themisto gaudichaudii		22
1149	1954	JULY	2009-07-22	26	F	728	18	Themisto gaudichaudii		21
1150	1955	JULY	2009-07-22	26	F	728	18	Themisto gaudichaudii		22
1151	1956	JULY	2009-07-22	26	F	728	18	Themisto gaudichaudii		20
1152	1957	JULY	2009-07-22	26	F	728	18	Themisto gaudichaudii		20
1153	1958	JULY	2009-07-22	26	F	728	18	Themisto gaudichaudii		24
1209	1959	JULY	2009-07-22	26	F	728	18	Themisto gaudichaudii		21
1210	1960	JULY	2009-07-22	26	F	728	18	Themisto gaudichaudii		21
1211	1961	JULY	2009-07-22	26	F	728	18	Themisto gaudichaudii		21
1212	1938	JULY	2009-07-22	27	F	373	5	Themisto gaudichaudii		23
1213	1939	JULY	2009-07-22	27	F	373	5	Themisto gaudichaudii		22
1230	1940	JULY	2009-07-22	27	F	373	5	Themisto gaudichaudii		21
1292	1941	JULY	2009-07-22	27	F	373	5	Themisto gaudichaudii		24
1293	1942	JULY	2009-07-22	27	F	373	5	Themisto gaudichaudii		24
1294	1943	AUGUST	2009-08-24	28	F	2	1	Themisto gaudichaudii		36
1295	1798	AUGUST	2009-08-24	32	F	112	22	Themisto gaudichaudii		22
1296	1799	AUGUST	2009-08-24	32	F	112	22	Themisto gaudichaudii		23
1297	1800	AUGUST	2009-08-24	32	F	112	22	Themisto gaudichaudii		22
1298	1801	AUGUST	2009-08-24	32	F	112	22	Themisto gaudichaudii		25
1299	1802	AUGUST	2009-08-24	32	F	112	22	Themisto gaudichaudii		24
1300	1803	AUGUST	2009-08-24	32	F	112	22	Themisto gaudichaudii		24
1301	1804	AUGUST	2009-08-24	32	F	112	22	Themisto gaudichaudii		20
1302	1805	AUGUST	2009-08-24	32	F	112	22	Themisto gaudichaudii		21
1303	1806	AUGUST	2009-08-24	32	F	112	22	Themisto gaudichaudii		20
1304	1807	AUGUST	2009-08-24	32	F	112	22	Themisto gaudichaudii		23
1305	1808	AUGUST	2009-08-24	32	F	112	22	Themisto gaudichaudii		22
1306	1809	AUGUST	2009-08-24	32	F	112	22	Themisto gaudichaudii		23
1307	1810	AUGUST	2009-08-24	32	F	112	22	Themisto gaudichaudii		22
1308	1811	AUGUST	2009-08-24	32	F	112	22	Themisto gaudichaudii		24
1309	1812	AUGUST	2009-08-24	32	F	112	22	Themisto gaudichaudii		22
1310	1813	AUGUST	2009-08-24	32	F	112	22	Themisto gaudichaudii		23
1311	1814	AUGUST	2009-08-24	32	F	112	22	Themisto gaudichaudii		22
1312	1815	AUGUST	2009-08-24	32	F	112	22	Themisto gaudichaudii		23
1313	1816	AUGUST	2009-08-24	32	F	112	22	Themisto gaudichaudii		21
1329	1817	AUGUST	2009-08-24	32	F	112	22	Themisto gaudichaudii		21
1330	1818	AUGUST	2009-08-24	32	F	112	22	Themisto gaudichaudii		21
1331	1819	AUGUST	2009-08-24	32	F	112	22	Themisto gaudichaudii		23
1538	1820	AUGUST	2009-08-26	35	M	3	3	Themisto gaudichaudii		20
1539	1821	AUGUST	2009-08-26	35	M	3	3	Themisto gaudichaudii		23
1540	1822	AUGUST	2009-08-26	35	M	3	3	Themisto gaudichaudii		21
1541	1823	AUGUST	2009-08-27	40	F	301	46	Themisto gaudichaudii		20
1542	1824	AUGUST	2009-08-27	40	F	301	46	Themisto gaudichaudii		20
1543	1825	AUGUST	2009-08-27	40	F	301	46	Themisto gaudichaudii		23
1544	1826	AUGUST	2009-08-27	40	F	301	46	Themisto gaudichaudii		21
1545	1827	AUGUST	2009-08-27	40	F	301	46	Themisto gaudichaudii		21
1546	1828	AUGUST	2009-08-27	40	F	301	46	Themisto gaudichaudii		21
1547	1829	AUGUST	2009-08-27	40	F	301	46	Themisto gaudichaudii		22
1548	1830	AUGUST	2009-08-27	40	F	301	46	Themisto gaudichaudii		22
1549	1831	AUGUST	2009-08-27	40	F	301	46	Themisto gaudichaudii		19
1550	1832	AUGUST	2009-08-27	40	F	301	46	Themisto gaudichaudii		19
1551	1833	AUGUST	2009-08-27	40	F	301	46	Themisto gaudichaudii		22
1552	1834	AUGUST	2009-08-27	40	F	301	46	Themisto gaudichaudii		23
1553	1835	AUGUST	2009-08-27	40	F	301	46	Themisto gaudichaudii		20
1554	1836	AUGUST	2009-08-27	40	F	301	46	Themisto gaudichaudii		22
1555	1837	AUGUST	2009-08-27	40	F	301	46	Themisto gaudichaudii		19
1556	1838	AUGUST	2009-08-27	40	F	301	46	Themisto gaudichaudii		21
1557	1839	AUGUST	2009-08-27	40	F	301	46	Themisto gaudichaudii		20
1558	1840	AUGUST	2009-08-27	40	F	301	46	Themisto gaudichaudii		21
1559	1841	AUGUST	2009-08-27	40	F	301	46	Themisto gaudichaudii		19
1560	1842	AUGUST	2009-08-27	40	F	301	46	Themisto gaudichaudii		24
1561	1843	AUGUST	2009-08-27	40	F	301	46	Themisto gaudichaudii		23
1562	1844	AUGUST	2009-08-27	40	F	301	46	Themisto gaudichaudii		20
1563	1845	AUGUST	2009-08-27	40	F	301	46	Themisto gaudichaudii		21
1564	1846	AUGUST	2009-08-27	40	F	301	46	Themisto gaudichaudii		22
1565	1847	AUGUST	2009-08-27	40	F	301	46	Themisto gaudichaudii		20
1566	1848	AUGUST	2009-08-27	40	F	301	46	Themisto gaudichaudii		22
1567	1849	AUGUST	2009-08-27	40	F	301	46	Themisto gaudichaudii		21
1568	1850	AUGUST	2009-08-27	40	F	301	46	Themisto gaudichaudii		23
1569	1851	AUGUST	2009-08-27	40	F	301	46	Themisto gaudichaudii		20
1570	1852	AUGUST	2009-08-27	40	F	301	46	Themisto gaudichaudii		22
1571	1853	AUGUST	2009-08-27	40	F	301	46	Themisto gaudichaudii		19
1572	1854	AUGUST	2009-08-27	40	F	301	46	Themisto gaudichaudii		18
1573	1855	AUGUST	2009-08-27	40	F	301	46	Themisto gaudichaudii		19
1574	1856	AUGUST	2009-08-27	40	F	301	46	Themisto gaudichaudii		22
1575	1857	AUGUST	2009-08-27	40	F	301	46	Themisto gaudichaudii		17
1576	1858	AUGUST	2009-08-27	40	F	301	46	Themisto gaudichaudii		23
1577	1859	AUGUST	2009-08-27	40	F	301	46	Themisto gaudichaudii		21
1578	1860	AUGUST	2009-08-27	40	F	301	46	Themisto gaudichaudii		20
1579	1861	AUGUST	2009-08-27	40	F	301	46	Themisto gaudichaudii		20
1580	1862	AUGUST	2009-08-27	40	F	301	46	Themisto gaudichaudii		20
1581	1863	AUGUST	2009-08-27	40	F	301	46	Themisto gaudichaudii		21
1582	1864	AUGUST	2009-08-27	40	F	301	46	Themisto gaudichaudii		23
1583	1865	AUGUST	2009-08-27	40	F	301	46	Themisto gaudichaudii		21
1633	1866	AUGUST	2009-08-27	40	F	301	46	Themisto gaudichaudii		20
1634	1867	AUGUST	2009-08-27	40	F	301	46	Themisto gaudichaudii		23
1639	1868	AUGUST	2009-08-27	40	F	301	46	Themisto gaudichaudii		22
1755	1869	SEPTEMBER	2009-09-22	41	F	2	2	Themisto gaudichaudii		22
1756	1870	SEPTEMBER	2009-09-22	41	F	2	2	Themisto gaudichaudii		20
1757	1871	SEPTEMBER	2009-09-22	42	M	1	1	Themisto gaudichaudii		20
1758	1872	SEPTEMBER	2009-09-22	47	F	6	6	Themisto gaudichaudii		22
1759	1873	SEPTEMBER	2009-09-22	47	F	6	6	Themisto gaudichaudii		22
1760	1874	SEPTEMBER	2009-09-22	47	F	6	6	Themisto gaudichaudii		23
1922	1875	SEPTEMBER	2009-09-22	47	F	6	6	Themisto gaudichaudii		21
2064	1876	SEPTEMBER	2009-09-22	47	F	6	6	Themisto gaudichaudii		23
2065	1877	SEPTEMBER	2009-09-22	47	F	6	6	Themisto gaudichaudii		20
2066	1878	SEPTEMBER	2009-09-23	49	F	1	1	Themisto gaudichaudii		23
2067	1879	SEPTEMBER	2009-09-23	50	F	41	6	Themisto gaudichaudii		20
2068	1880	SEPTEMBER	2009-09-23	50	F	41	6	Themisto gaudichaudii		23
2069	1881	SEPTEMBER	2009-09-23	50	F	41	6	Themisto gaudichaudii		20
480	1882	SEPTEMBER	2009-09-23	50	F	41	6	Themisto gaudichaudii		22
481	1883	SEPTEMBER	2009-09-23	50	F	41	6	Themisto gaudichaudii		23
482	1884	SEPTEMBER	2009-09-23	50	F	41	6	Themisto gaudichaudii		32
483	502	JUNE	2009-06-15	13	F	9	5	Thysanoessa sp.	7	27	j
484	503	JUNE	2009-06-15	13	F	9	5	Thysanoessa sp.	7	26	j
644	504	JUNE	2009-06-15	13	F	9	5	Thysanoessa sp.	6		j
857	505	JUNE	2009-06-15	13	F	9	5	Thysanoessa sp.	9		j
928	506	JUNE	2009-06-15	13	F	9	5	Thysanoessa sp.		30
929	2036	JULY	2009-07-19	15	F	755	7	Thysanoessa sp.
1214	2054	JULY	2009-07-21	20	F	6	6	Thysanoessa sp.
1215	132	JULY	2009-07-21	22	F	3	2	Thysanoessa sp.		25
1216	133	JULY	2009-07-21	22	F	3	2	Thysanoessa sp.		27
1217	2133	JULY	2009-07-22	27	F	33	13	Thysanoessa sp.		30
1218	2134	JULY	2009-07-22	27	F	33	13	Thysanoessa sp.		28
1219	2135	JULY	2009-07-22	27	F	33	13	Thysanoessa sp.		24
1220	2136	JULY	2009-07-22	27	F	33	13	Thysanoessa sp.		33
1221	2137	JULY	2009-07-22	27	F	33	13	Thysanoessa sp.		29
1222	2138	JULY	2009-07-22	27	F	33	13	Thysanoessa sp.		30
1223	2139	JULY	2009-07-22	27	F	33	13	Thysanoessa sp.		33
1224	2140	JULY	2009-07-22	27	F	33	13	Thysanoessa sp.		29
1225	2141	JULY	2009-07-22	27	F	33	13	Thysanoessa sp.		22
1226	2142	JULY	2009-07-22	27	F	33	13	Thysanoessa sp.		31
148	2143	JULY	2009-07-22	27	F	33	13	Thysanoessa sp.		26
149	2144	JULY	2009-07-22	27	F	33	13	Thysanoessa sp.		25
150	2145	JULY	2009-07-22	27	F	33	13	Thysanoessa sp.		30
777	2033	JUNE	2009-06-12	3	F	?	3	Thysanoessa sp.		29
778	2034	JUNE	2009-06-12	3	F	?	3	Thysanoessa sp.		29
779	2035	JUNE	2009-06-12	3	F	?	3	Thysanoessa sp.
780	2037	JULY	2009-07-19	17	F	27	17	Thysanoessa sp.		30
781	2038	JULY	2009-07-19	17	F	27	17	Thysanoessa sp.		31
782	2039	JULY	2009-07-19	17	F	27	17	Thysanoessa sp.		30
783	2040	JULY	2009-07-19	17	F	27	17	Thysanoessa sp.		31
784	2041	JULY	2009-07-19	17	F	27	17	Thysanoessa sp.		23
785	2042	JULY	2009-07-19	17	F	27	17	Thysanoessa sp.		30
786	2043	JULY	2009-07-19	17	F	27	17	Thysanoessa sp.		25
787	2044	JULY	2009-07-19	17	F	27	17	Thysanoessa sp.		34
788	2045	JULY	2009-07-19	17	F	27	17	Thysanoessa sp.		24
789	2046	JULY	2009-07-19	17	F	27	17	Thysanoessa sp.		29
790	2047	JULY	2009-07-19	17	F	27	17	Thysanoessa sp.		29
791	2048	JULY	2009-07-19	17	F	27	17	Thysanoessa sp.		28
792	2049	JULY	2009-07-19	17	F	27	17	Thysanoessa sp.		22
793	2050	JULY	2009-07-19	17	F	27	17	Thysanoessa sp.		22
912	2051	JULY	2009-07-19	17	F	27	17	Thysanoessa sp.		19
913	2052	JULY	2009-07-19	17	F	27	17	Thysanoessa sp.		31
914	2053	JULY	2009-07-19	17	F	27	17	Thysanoessa sp.		26
915	2055	JULY	2009-07-21	21	F	18	14	Thysanoessa sp.		29
916	2056	JULY	2009-07-21	21	F	18	14	Thysanoessa sp.		26
917	2057	JULY	2009-07-21	21	F	18	14	Thysanoessa sp.		19
918	2058	JULY	2009-07-21	21	F	18	14	Thysanoessa sp.		30
[truncated: 150 more rows]

## Sheet: others
	Month	Date	Sample	n ind	Sex	Mass overall others	Species	Carapace length (krill, mm)	BL (mm)	Sex	notes (peso, g)
	JULY	2009-07-21	21	3	F	0.7	Sagitta sp.				0.2
	JULY	2009-07-21	22	2	F	9.3	Sagitta sp.				1.3
	JULY	2009-07-22	26	5	F	0.8	Sagitta sp.				0.8
	SEPTEMBER	2009-09-22	41	1	F	4.7	Sagitta sp.				0.1
	SEPTEMBER	2009-09-23	50	1	F	0.1	Sagitta sp.				0.1

## Sheet: Stable isotopic data
Puits n°		Référence Echantillon			Poids (mg)	Type	Remarque	d13C	%C	d15N	%N
A	1	GTB01			0.468	BLOOD		-20.237	48.7046	10.448	15.1189
A	2	GTB02			0.345	BLOOD		-19.892	48.1506	11.819	14.9796
A	3	GTB03			0.336	BLOOD		-20.26	45.1288	10.377	14.0975
A	4	GTB04			0.435	BLOOD		-19.857	48.1726	10.407	14.7612
A	5	GTB05			0.331	BLOOD		-19.848	49.2319	10.212	15.3476
A	6	GTB06			0.413	BLOOD		-20.228	47.7854	11.187	14.9262
A	7	GTB07			0.435	BLOOD		-19.818	49.3624	11.026	15.2989
A	8	GTB08			0.307	BLOOD		-19.922	46.2448	10.983	13.8631
A	9	GTB09			0.336	BLOOD		-19.688	46.244	12.719	13.8866
A	10	GTB10			0.328	BLOOD		-20.336	42.1694	10.861	13.0665
A	11	GTB11			0.357	BLOOD		-20.142	46.987	11.765	14.5583
A	12	GTB12			0.462	BLOOD		-20.383	49.1096	11.473	15.2989
B	1	GTB13			0.443	BLOOD		-19.91	47.1221	10.643	14.251
B	2	GTB14			0.451	BLOOD		-19.669	46.7042	11.524	14.3141
B	3	GTB15			0.483	BLOOD		-20.206	48.2703	10.094	15.0623
B	4	GTB16			0.309	BLOOD		-19.825	47.7371	12.051	14.2704
B	5	GTB17			0.321	BLOOD		-20.879	46.5455	10.796	13.6289
B	6	GTB18			0.421	BLOOD		-20.673	47.6374	11.244	14.2577
B	7	GTB19			0.328	BLOOD		-20.848	47.5418	9.962	14.6073
B	8	GTB20			0.407	BLOOD		-19.395	48.7024	11.241	15.016
B	9	GTB21			0.437	BLOOD		-20.001	45.5228	10.921	14.1494
B	10	GTB22			0.407	BLOOD		-20.424	48.7417	10.446	15.1437
B	11	GTB23			0.349	BLOOD		-20.873	45.0043	10.417	13.334
B	12	GTB24			0.427	BLOOD		-20.063	49.1653	10.639	14.8101
C	1	GTB25			0.451	BLOOD		-20.393	48.621	10.569	15.0976
C	2	GTB26			0.356	BLOOD		-19.491	48.218	11.107	14.8971
C	3	GTB27			0.467	BLOOD		-19.719	52.5162	11.06	15.9843
C	4	GTB28			0.482	BLOOD		-21.011	48.7195	9.787	15.1622
C	5	GTB29			0.316	BLOOD		-20.007	47.6286	11.81	14.3116
C	6	GTB30			0.429	BLOOD		-19.432	49.2571	13.523	15.2392
C	7	GTB31			0.435	BLOOD		-20.381	49.3574	10.773	15.2987
C	8	GTB32			0.396	BLOOD		-20.443	48.3731	11.131	14.6305
C	9	GTB33			0.355	BLOOD		-19.253	47.9417	13.19	14.8387
C	10	GTB34			0.323	BLOOD		-20.063	48.3553	12.283	14.7332
C	11	GTB35			0.334	BLOOD		-20.032	48.387	11.382	14.9499
C	12	GTB36			0.388	BLOOD		-19.76	49.1435	12.335	14.7964
D	1	GTB37			0.344	BLOOD		-19.88	48.3429	11.913	15.0595
D	2	GTB38			0.441	BLOOD		-20.221	49.032	11.562	15.1738
D	3	GTB39			0.468	BLOOD		-20.033	49.0151	11.797	15.2028
D	4	GTB40			0.348	BLOOD		-19.367	49.1528	10.679	15.3266
D	5	GTB41			0.393	BLOOD		-19.764	48.0475	11.472	14.8262
D	6	GTB42			0.376	BLOOD		-18.753	47.1025	13.806	14.2874
D	7	GTB43			0.473	BLOOD		-18.686	49.6821	14.121	15.4249
D	8	GTB44			0.347	BLOOD		-19.615	48.7644	12.311	15.0806
D	9	GTB45			0.463	BLOOD		-19.862	48.5342	12.166	15.1576
D	10	GTB46			0.458	BLOOD	high plasma content	-19.945	48.1621	12.407	14.4043
D	11	GTB47			0.406	BLOOD		-19.717	47.3665	11.025	14.5873
D	12	GTB48			0.393	BLOOD		-20.265	47.5066	10.533	14.7374
E	1	GTB49			0.349	BLOOD		-19.664	47.7905	10.828	14.893
E	2	GTB50			0.434	BLOOD		-19.978	48.7885	11.078	14.9696
E	3	GTB51			0.394	BLOOD		-20.138	48.7099	10.878	15.1481
E	4	GTB52			0.485	BLOOD		-19.817	48.314	10.979	15.0944
E	5	GTB53			0.401	BLOOD		-20.007	49.5865	10.262	15.3547
E	6	GTB54			0.413	BLOOD		-20.102	50.1114	11.544	15.4104
E	7	GTB55			0.305	BLOOD		-18.821	49.5493	13.69	15.4842
	Feathers Gentoo penguins
Puits n°		Référence Echantillon			Poids (mg)	Type	Remarque	d13C	%C	d15N	%N
A	12	GT July 21		Female	0.796	Feathers		-19.039	46.9891	13.203	14.7502
B	1	GT July 20		Female	0.797	Feathers		-18.832	46.7474	12.673	14.7371
B	2	GT July 22		Female	0.779	Feathers		-19.365	46.5395	12.389	14.5892
B	3	GT 41		Female	0.767	Feathers		-19.392	46.4617	12.38	14.5971
B	4	GT Aug 39		Female	0.632	Feathers		-19.801	46.8073	12.325	14.6093
B	5	GT July 27		Female	1.027	Feathers		-18.759	44.1001	12.29	13.959
B	6	GT June 3		Female	0.969	Feathers		-19.65	47.1563	12.248	14.9424
B	7	GT July 23		Female	1.011	Feathers		-19.378	46.0625	12.223	14.5302
B	8	GT 47		Female	0.939	Feathers		-19.248	46.9098	12.218	14.7668
B	9	GT June 4		Female	1.108	Feathers		-19.657	47.4096	12.082	14.9821
B	10	GT June 14		Female	0.841	Feathers		-19.695	46.9288	12.07	14.7516
B	11	GT June 5		Female	0.69	Feathers		-18.553	47.3523	12.053	14.8873
B	12	GT July 15		Female	0.854	Feathers		-19.133	46.9343	12.003	14.7241
C	1	GT Aug 32		Female	0.85	Feathers		-19.85	46.6902	11.781	14.6991
C	2	GT 48		Female	1.126	Feathers		-19.474	46.9174	11.729	14.9161
C	3	GT 49		Female	0.957	Feathers		-18.827	46.3258	11.465	14.6633
C	4	GT June 8		Female	0.718	Feathers		-19.87	46.7227	11.404	14.6241
C	5	GT 53		Female	0.709	Feathers		-19.591	46.3817	11.066	14.6303
C	6	GT June 13		Female	0.596	Feathers		-20.023	47.205	10.948	14.7214
C	7	GT 52		Female	0.904	Feathers		-19.405	46.4643	10.812	14.6043
C	8	GT 40		Female	1.035	Feathers		-19.382	46.6714	10.739	14.7195
C	9	GT June 7		Female	0.723	Feathers		-20.6	47.3402	10.637	14.8523
C	10	GT July 17		Female	0.735	Feathers		-20.347	46.9057	10.481	14.6801
C	11	GT July 26		Female	0.765	Feathers		-19.795	46.3718	10.453	14.5626
C	12	GT 50		Female	0.73	Feathers		-18.455	46.2034	10.242	14.4567
D	1	GT July 24		Female	1.079	Feathers		-19.442	46.5973	10.039	14.7231
D	2	GT 55		Male	1.042	Feathers		-19.591	46.9455	13.561	14.8461
D	3	GT 43		Male	0.814	Feathers		-19.409	47.0843	13.479	14.7959
D	4	GT June 2 (2)		Male	1.159	Feathers		-19.399	46.7854	13.029	14.8689
D	5	GT July 16		Male	0.776	Feathers		-19.292	46.7442	12.834	14.7411
D	6	GT June 6		Male	0.792	Feathers		-19.895	47.1813	12.689	14.9211
D	7	GT 54		Male	1.029	Feathers		-20.036	46.5017	12.544	14.6244
D	8	GT Aug 36		Male	0.813	Feathers		-19.887	46.7533	12.462	14.751
D	9	GT Aug 38		Male	0.745	Feathers		-20.096	46.6539	12.336	14.6561
D	10	GT Aug 34		Male	0.758	Feathers		-20.836	46.9095	11.799	14.7954
D	11	GT 42		Male	0.916	Feathers		-19.594	46.7889	11.497	14.7799
D	12	GT June 9		Male	0.756	Feathers		-21.009	47.6212	11.241	15.0267
E	1	GT Aug 35		Male	0.823	Feathers		-20.769	46.7621	10.842	14.7047
E	2	GT Aug 30		Male	0.927	Feathers		-20.291	46.7159	10.821	14.7802
E	3	GT July 25		Male	0.899	Feathers		-21.03	46.9002	10.416	14.7501
E	4	GT June 12		Male	0.548	Feathers		-18.546	47.2787	10.395	14.9663
E	5	GT Aug 37		Male	1.078	Feathers		-20.4	46.7929	10.216	14.7491
E	6	GT Aug 29		Male	0.938	Feathers		-20.487	46.9393	9.64	14.8551
Puits n°		Référence Echantillon			Poids (mg)	Type	Remarque	d13C	%C	d15N	%N
A	1	Plasma Penguin 1			0.398		+ blood cells	-20.806	41.1858	11.053	11.9216
A	2	Plasma Penguin 2			0.337			-19.893	43.3081	12.695	12.5595
A	3	Plasma Penguin 3			0.55			-21.309	40.9256	11.377	11.8303
A	4	Plasma Penguin 4			0.726		+ blood cells	-20.199	39.9509	11.257	11.3912
A	5	Plasma Penguin 5			0.272			-19.807	43.8251	11.485	12.5151
A	6	Plasma Penguin 6			0.51			-20.282	41.994	12.356	12.2201
A	7	Plasma Penguin 7			0.354		+ blood cells	-19.912	42.4157	11.642	12.2669
A	8	Plasma Penguin 8			0.335			-19.933	41.8056	11.645	11.996
A	9	Plasma Penguin 9			0.481			-19.977	41.3032	13.059	11.8036
A	10	Plasma Penguin 10			0.476			-20.545	39.7948	12.059	11.4448
A	11	Plasma Penguin 11			0.393			-20.711	40.1899	12.434	11.5447
A	12	Plasma Penguin 12			0.374			-20.512	40.8127	12.632	11.7018
B	1	Plasma Penguin 13			0.396			-20.115	41.0117	11.475	11.4698
B	2	Plasma Penguin 14			0.294			-19.919	41.0129	12.422	11.6578
B	3	Plasma Penguin 15			0.385			-20.089	42.2952	11.632	12.2833
B	4	Plasma Penguin 16			0.374			-19.617	40.9812	12.782	11.9929
B	5	Plasma Penguin 17			0.469			-20.998	38.5169	11.85	10.9087
B	6	Plasma Penguin 18			0.275			-20.686	41.1864	12.004	11.8056
B	7	Plasma Penguin 19			0.353		+ blood cells	-20.979	44.7923	10.701	13.1903
B	8	Plasma Penguin 20			0.362		+ blood cells	-19.999	33.3527	12.132	9.47379
B	9	Plasma Penguin 21			0.435			-20.432	41.7519	11.754	12.144
B	10	Plasma Penguin 22			0.318			-20.506	40.7381	11.23	11.7314
B	11	Plasma Penguin 23			0.467			-20.998	38.3672	11.334	10.9437
B	12	Plasma Penguin 24			0.365			-19.873	41.6657	11.98	12.0909
C	1	Plasma Penguin 25			0.341			-20.208	41.8349	11.495	12.2024
C	2	Plasma Penguin 26			0.284			-19.773	42.9081	11.744	12.1533
C	3	Plasma Penguin 27			0.278			-19.932	42.0965	11.463	11.8172
C	4	Plasma Penguin 28			0.252			-20.793	43.9505	11.154	12.933
C	5	Plasma Penguin 29			0.274			-19.633	42.547	12.925	12.4673
C	6	Plasma Penguin 30			0.266			-19.197	40.6348	14.968	11.7412
C	7	Plasma Penguin 31			0.504			-20.286	42.2215	12.343	12.3556
C	8	Plasma Penguin 32			0.335			-20.28	41.8455	12.114	12.2745
C	9	Plasma Penguin 33			0.269			-18.365	42.8303	15.075	12.4455
C	10	Plasma Penguin 34			0.409			-19.588	39.0599	13.446	11.4736
C	11	Plasma Penguin 35			0.322			-20.363	42.5166	12.261	12.2971
C	12	Plasma Penguin 36			0.386			-18.994	41.6459	13.76	12.3056
D	1	Plasma Penguin 37			0.392			-18.681	40.682	14.44	11.8427
D	2	Plasma Penguin 38			0.465			-19.396	40.4122	13.595	11.7869
D	3	Plasma Penguin 39			0.432		+ blood cells	-19.485	41.5712	13.159	12.2041
D	4	Plasma Penguin 40			0.311			-19.608	42.1545	11.461	12.1585
D	5	Plasma Penguin 41			0.483			-19.57	43.135	12.175	12.6263
D	6	Plasma Penguin 42			0.405			-18.046	42.0765	15.069	12.5407
D	7	Plasma Penguin 43			0.446			-18.632	42.2552	14.881	12.1425
D	8	Plasma Penguin 44			0.333			-18.972	44.1388	14.047	12.5447
D	9	Plasma Penguin 45			0.35			-18.515	41.9297	14.395	12.3193
D	10	Plasma Penguin 46			0.443		+ blood cells	-19.495	46.432	12.959	13.9738
D	11	Plasma Penguin 47			0.325			-19.769	41.0124	11.622	11.9747
D	12	Plasma Penguin 48			0.391			-19.855	42.7435	11.459	12.5135
E	1	Plasma Penguin 49			0.405			-19.663	41.8455	11.505	12.2776
E	2	Plasma Penguin 50			0.394			-20.062	41.7126	11.655	12.1967
E	3	Plasma Penguin 51			0.534			-20.007	42.3053	11.988	12.4813
E	4	Plasma Penguin 52			0.33			-19.463	41.4384	12.749	12.3199
E	5	Plasma Penguin 53			0.282		+ blood cells	-19.924	44.471	10.456	13.3285
E	6	Plasma Penguin 54			0.356			-19.687	42.8051	12.371	12.8637
E	7	Plasma Penguin 55			0.275			-18.628	42.04	14.548	12.5086
